# Supplementary material for: Natural infection of parvovirus in wild fishing cats (Prionailurus viverrinus) reveals extant viral localization in kidneys
Source: PLoS One. 2021 Mar 2;16(3):e0247266. doi: 10.1371/journal.pone.0247266 (PMC7924760; doi:10.1371/journal.pone.0247266)
Supplement: S2 File — The nucleotide similarity of complete coding sequences of various CPPV-1 variants is compared with the nucleotide sequences of CPPV-1 obtained from fishing cats in this study. Accession nos. are indicated. (XLS) [file pone.0247266.s004.xls]

## Sheet: MatrixOutput
X55115_FPV_Australia_1990
HQ694567_MEV_China_2010	0.00478094
M38246_FPV_USA_1990	0.00406041	0.00742445
M38245_CPV-2b_USA_1990	0.00622562	0.00574144	0.00887628
EU659116_CPV-2a_USA_1979	0.00622562	0.00574144	0.00887628	0
EU659117_CPV-2a_USA_1980	0.00622562	0.00574144	0.00887628	0	0
EU659118_CPV-2a_USA_1981	0.0076756	0.00646657	0.0103336	0.00190834	0.00190834	0.00190834
EU659119_CPV-2b_USA_2000	0.00936975	0.00767407	0.0120353	0.00358387	0.00358387	0.00358387	0.0031033
EU659120_CVP-2b_USA_1998	0.00961148	0.0079151	0.0122779	0.00382338	0.00382338	0.00382338	0.00334253	0.000238095
AY742932_CPV-2b_USA_1991	0.00840173	0.00670922	0.0110632	0.00262599	0.00262599	0.00262599	0.00214666	0.000953023	0.00119146
AY742934_CPV-2b_Germany_1995	0.00816042	0.00695046	0.0108211	0.00334398	0.00334398	0.00334398	0.00286375	0.00310318	0.00334239	0.00214657
AY742933_CPV-2a_NewZealand_1993	0.00912682	0.00743209	0.0117911	0.00334398	0.00334398	0.00334398	0.00286375	0.00358168	0.00382105	0.00262439	0.00334193
AY742935_CPV-2a_Germany_1995	0.00936975	0.00815686	0.0120353	0.00406329	0.00406329	0.00406329	0.00358211	0.00430093	0.00454056	0.00334239	0.00310293	0.00310208
MF177233_CPV-2a_Italy_1999	0.00985407	0.00864003	0.0125216	0.00454308	0.00454308	0.00454308	0.00406129	0.00478065	0.00502045	0.00382135	0.00358168	0.00310208	0.000476301
MF177224_CPV-2a_Italy_1997	0.0098531	0.00815606	0.0125204	0.00406289	0.00406289	0.00406289	0.00358176	0.00430051	0.00454012	0.00334207	0.00310287	0.00310153	0.00286313	0.00286313
MF177231_CPV-2a_Italy_2000	0.0105821	0.00888246	0.0132528	0.00478349	0.00478349	0.00478349	0.00430136	0.00502105	0.00526095	0.00406129	0.00334161	0.00382015	0.00406041	0.00406041	0.00214628
MF177226_CPV-2b_Italy_1999	0.00912483	0.00743047	0.0117886	0.00334325	0.00334325	0.00334325	0.00286313	0.00358246	0.00382187	0.00262496	0.00286426	0.00238493	0.00358119	0.00358119	0.0031022	0.00382098
MF177266_CPV-2c_Ecuador_2011	0.0110656	0.00936473	0.0137379	0.00526303	0.00526303	0.00526303	0.00478037	0.00502065	0.00526054	0.00406097	0.00478018	0.00381984	0.00453949	0.00453949	0.00453833	0.00525888	0.00382067
MF177275_CPV-2c_Ecuador_2011	0.0110656	0.00936473	0.0137379	0.00526303	0.00526303	0.00526303	0.00478037	0.00502065	0.00526054	0.00406097	0.00478018	0.00381984	0.00453949	0.00453949	0.00453833	0.00525888	0.00382067	0
MF177271_CPV-2c_Ecuador_2011	0.0113104	0.00960843	0.0139841	0.0055043	0.0055043	0.0055043	0.00502125	0.00526168	0.00550169	0.00430144	0.00502105	0.00406009	0.00478018	0.00478018	0.00453931	0.00549995	0.00406097	0.000238147	0.000238147
MF177280_CPV-2b_Ecuador_2011	0.0105813	0.00888175	0.0132517	0.00478311	0.00478311	0.00478311	0.00430102	0.0045411	0.00478084	0.00358211	0.00430085	0.00334134	0.00406041	0.00406041	0.00405937	0.00477933	0.00334207	0.00190793	0.00190793	0.00214721
AY742936_CPV-2b_USA_1998	0.0108211	0.00912121	0.0134918	0.00502194	0.00502194	0.00502194	0.00453967	0.00430051	0.00454012	0.00334207	0.00406009	0.00501887	0.00525939	0.00573973	0.00525888	0.00598052	0.00501996	0.00598052	0.00598052	0.00622205	0.00550039
EU659121_CPV-2b_USA_1998	0.0098531	0.00863848	0.0130059	0.00454227	0.00454227	0.00454227	0.00406057	0.0038215	0.00406097	0.00286375	0.00358133	0.00453949	0.0047798	0.00525981	0.00477933	0.00550039	0.00454048	0.00550039	0.00550039	0.00574167	0.00502056	0.00142966
KM457103_CPV-2c_Uruguay_2006	0.0110667	0.00936565	0.0137392	0.00526355	0.00526355	0.00526355	0.00478084	0.00454155	0.00478131	0.00358246	0.00478065	0.00526033	0.00598169	0.00646272	0.00598111	0.00670391	0.00526147	0.00573973	0.00573973	0.00598111	0.00574223	0.00358133	0.00358133
KM457104_CPV-2c_Uruguay_2006	0.0110652	0.00936435	0.0137373	0.00526282	0.00526282	0.00526282	0.00478018	0.00454092	0.00478065	0.00358197	0.00477999	0.0052596	0.00598087	0.00646183	0.00598028	0.00670299	0.00526074	0.00573894	0.00573894	0.00598028	0.00574144	0.00358084	0.00358084	0.00238512
KM457105_CPV-2c_Uruguay_2006	0.011307	0.00960556	0.0139799	0.00550267	0.00550267	0.00550267	0.00501976	0.00478046	0.00502025	0.0038212	0.00501956	0.0054993	0.00622081	0.00670192	0.0062202	0.00694317	0.00550049	0.00597874	0.00597874	0.0062202	0.00598134	0.00334121	0.00334121	0.00262393	0.0021459
KM457111_CPV-2c_Uruguay_2008	0.0108249	0.00912446	0.0134966	0.00502373	0.00502373	0.00502373	0.00454128	0.00430203	0.00454173	0.00334325	0.0045411	0.00502065	0.00574177	0.00622266	0.00574121	0.00646375	0.00502174	0.00549995	0.00549995	0.00574121	0.00550235	0.00286364	0.00286364	0.00214666	0.00214637	0.00190736
KM457106_CPV-2c_Uruguay_2006	0.0103375	0.00863899	0.0130067	0.00454253	0.00454253	0.00454253	0.00406081	0.00382172	0.0040612	0.00286392	0.00406064	0.00453976	0.00526012	0.00574052	0.0052596	0.00598134	0.00454074	0.00501867	0.00501867	0.0052596	0.00478103	0.00286302	0.00286302	0.00166862	0.00166839	0.00190695	0.00143008
KM457107_CPV-2c_Uruguay_2007	0.01058	0.00888068	0.0132501	0.00478254	0.00478254	0.00478254	0.00430051	0.00406136	0.00430093	0.00310318	0.00430033	0.00477961	0.00550027	0.00598087	0.00549974	0.0062218	0.00478065	0.00477914	0.00477914	0.00501996	0.00478122	0.0031022	0.0031022	0.00190736	0.0019071	0.00214573	0.00166875	0.00119125
KM457121_CPV-2c_Uruguay_2010	0.0103379	0.00863933	0.0130072	0.00454271	0.00454271	0.00454271	0.00406097	0.00382187	0.00406136	0.00286403	0.00406081	0.00453994	0.00526033	0.00574075	0.00525981	0.00598158	0.00454092	0.00501887	0.00501887	0.00525981	0.00502105	0.00286313	0.00286313	0.00166869	0.00166846	0.00190703	0.00143014	0.000952855	0.0011913
KM457142_CPV-2c_Uruguay_2011	0.0103379	0.00863933	0.0130072	0.00454271	0.00454271	0.00454271	0.00406097	0.00382187	0.00406136	0.00286403	0.00406081	0.00453994	0.00526033	0.00574075	0.00525981	0.00598158	0.00454092	0.00453949	0.00453949	0.00478018	0.00454146	0.00286313	0.00286313	0.00166869	0.00166846	0.00190703	0.00143014	0.000952855	0.000714561	0.000952893
KM457113_CPV-2c_Uruguay_2008	0.01058	0.00888068	0.0132501	0.00478254	0.00478254	0.00478254	0.00430051	0.00406136	0.00430093	0.00310318	0.00430033	0.00477961	0.00550027	0.00598087	0.00549974	0.0062218	0.00478065	0.00525867	0.00525867	0.00549974	0.00526095	0.0031022	0.0031022	0.00190736	0.0019071	0.00166826	0.00166875	0.00119125	0.00142978	0.0011913	0.0011913
MF177229_CPV-2c_Albania_2012	0.010096	0.00839806	0.0127644	0.00430296	0.00430296	0.00430296	0.0038215	0.00358246	0.00382187	0.00262496	0.00382135	0.00430033	0.00502045	0.00550071	0.00501996	0.00574144	0.00430127	0.00477914	0.00477914	0.00501996	0.00478122	0.00262414	0.00262414	0.00190736	0.0019071	0.00214573	0.00166875	0.00119125	0.00142978	0.0011913	0.0011913	0.00142978
MF177234_CPV-2c_Italy_2003	0.0100964	0.0083984	0.0127649	0.00430314	0.00430314	0.00430314	0.00382165	0.0035826	0.00382203	0.00262507	0.0038215	0.00430051	0.00502065	0.00550093	0.00502016	0.00574167	0.00430144	0.00477933	0.00477933	0.00502016	0.00478141	0.00262424	0.00262424	0.00190744	0.00190718	0.00214582	0.00166882	0.0011913	0.00142983	0.00119135	0.00119135	0.00142983	0.000952931
MF177235_CPV-2c_Italy_2006	0.0100964	0.0083984	0.0127649	0.00430314	0.00430314	0.00430314	0.00382165	0.0035826	0.00382203	0.00262507	0.0038215	0.00430051	0.00502065	0.00550093	0.00502016	0.00574167	0.00430144	0.00477933	0.00477933	0.00502016	0.00478141	0.00262424	0.00262424	0.00190744	0.00190718	0.00214582	0.00166882	0.0011913	0.00142983	0.00119135	0.00119135	0.00142983	0.000952931	0.000952969
MF177238_CPV-2c_Italy_2005	0.00985407	0.00815686	0.0125216	0.00406329	0.00406329	0.00406329	0.00358211	0.00334312	0.00358246	0.00238596	0.00358197	0.00406081	0.00478065	0.00526074	0.00478018	0.00550137	0.00406169	0.00453949	0.00453949	0.00478018	0.00454146	0.00238521	0.00238521	0.00166869	0.00166846	0.00190703	0.00143014	0.000952855	0.0011913	0.000952893	0.000952893	0.0011913	0.000714561	0.000714589	0.000238105
MF177239_CPV-2c_Italy_2001	0.00961186	0.00791542	0.0122784	0.00382353	0.00382353	0.00382353	0.00334266	0.00310372	0.00334298	0.00214695	0.00334253	0.0038212	0.00454074	0.00502065	0.0045403	0.00526116	0.00382203	0.00429974	0.00429974	0.0045403	0.00430161	0.00214628	0.00214628	0.00143003	0.00142983	0.00166833	0.00119156	0.000714504	0.000952855	0.000714532	0.000714532	0.000952855	0.000476282	0.000476301	0.000476301	0.000238105
MF177270_CPV-2c_Ecuador_2011	0.0103384	0.00863968	0.0130077	0.0045429	0.0045429	0.0045429	0.00406113	0.00382203	0.00406152	0.00286415	0.00406097	0.00454012	0.00526054	0.00574098	0.00526002	0.00598182	0.0045411	0.00501907	0.00501907	0.00526002	0.00502125	0.00286325	0.00286325	0.0021462	0.0021459	0.0023846	0.00190751	0.00142978	0.00166839	0.00142983	0.00142983	0.00166839	0.00119135	0.00119139	0.00119139	0.000952931	0.000714561
MF177272_CPV-2c_Ecuador_2011	0.0103379	0.00863933	0.0130072	0.00454271	0.00454271	0.00454271	0.00406097	0.00382187	0.00406136	0.00286403	0.00406081	0.00453994	0.00526033	0.00574075	0.00525981	0.00598158	0.00454092	0.00501887	0.00501887	0.00525981	0.00502105	0.00286313	0.00286313	0.00214611	0.00214582	0.00238451	0.00190744	0.00142972	0.00166833	0.00142978	0.00142978	0.00166833	0.0011913	0.00119135	0.00119135	0.000952893	0.000714532	0.000952855
MF177274_CPV-2c_Ecuador_2011	0.0103384	0.00863968	0.0130077	0.0045429	0.0045429	0.0045429	0.00406113	0.00382203	0.00406152	0.00286415	0.00406097	0.00454012	0.00526054	0.00574098	0.00526002	0.00598182	0.0045411	0.00501907	0.00501907	0.00526002	0.00502125	0.00286325	0.00286325	0.0021462	0.0021459	0.0023846	0.00190751	0.00142978	0.00166839	0.00142983	0.00142983	0.00166839	0.00119135	0.00119139	0.00119139	0.000952931	0.000714561	0.000476263	0.000952855
MF177263_CPV-2c_Ecuador_2011	0.0105804	0.00888104	0.0132507	0.00478273	0.00478273	0.00478273	0.00430068	0.00406152	0.0043011	0.0031033	0.00430051	0.0047798	0.00550049	0.00598111	0.00549995	0.00622205	0.00478084	0.00525888	0.00525888	0.00549995	0.00526116	0.00310232	0.00310232	0.00190744	0.0023847	0.00262346	0.00214628	0.00166833	0.00190703	0.00166839	0.00166839	0.00190703	0.00142983	0.00142989	0.00142989	0.00119135	0.000952893	0.000714504	0.00119125	0.000714504
MF177264_CPV-2c_Ecuador_2011	0.0105808	0.00888139	0.0132512	0.00478292	0.00478292	0.00478292	0.00430085	0.00406169	0.00430127	0.00310342	0.00430068	0.00477999	0.00550071	0.00598134	0.00550017	0.0062223	0.00478103	0.00525909	0.00525909	0.00550017	0.00526137	0.00310245	0.00310245	0.00238512	0.00238479	0.00262357	0.00214637	0.00166839	0.0019071	0.00166846	0.00166846	0.0019071	0.00142989	0.00142995	0.00142995	0.00119139	0.000952931	0.000714532	0.0011913	0.000714532	0.000952855
MF177267_CPV-2c_Ecuador_2011	0.0108234	0.0091232	0.0134948	0.00502303	0.00502303	0.00502303	0.00454066	0.00430144	0.0045411	0.00334279	0.00454048	0.00501996	0.00574098	0.0062218	0.00574042	0.00646286	0.00502105	0.0054992	0.0054992	0.00574042	0.00550159	0.00334174	0.00334174	0.00262414	0.00262378	0.00286263	0.00238531	0.0019071	0.0021459	0.00190718	0.00190718	0.0021459	0.00166852	0.00166859	0.00166859	0.00142995	0.00119139	0.000952893	0.00142983	0.000952893	0.0011913	0.000238105
MF177279_CPV-2c_Ecuador_2011	0.0108234	0.0091232	0.0134948	0.00502303	0.00502303	0.00502303	0.00454066	0.00430144	0.0045411	0.00334279	0.00454048	0.00501996	0.00574098	0.0062218	0.00574042	0.00646286	0.00502105	0.0054992	0.0054992	0.00574042	0.00550159	0.00334174	0.00334174	0.00262414	0.00262378	0.00286263	0.00238531	0.0019071	0.0021459	0.00190718	0.00190718	0.0021459	0.00166852	0.00166859	0.00166859	0.00142995	0.00119139	0.000952893	0.00142983	0.000952893	0.0011913	0.000238105	0
MF177273_CPV-2c_Ecuador_2011	0.0110656	0.00936473	0.0137379	0.00526303	0.00526303	0.00526303	0.00478037	0.0045411	0.00478084	0.00358211	0.00478018	0.00525981	0.00598111	0.00646209	0.00598052	0.00670326	0.00526095	0.00573917	0.00573917	0.00598052	0.00574167	0.00358098	0.00358098	0.00286313	0.00286274	0.00310165	0.00262424	0.00214582	0.0023847	0.0021459	0.0021459	0.0023847	0.00142995	0.00190725	0.00190725	0.00166852	0.00142989	0.0011913	0.00166839	0.0011913	0.00142978	0.00142983	0.00166846	0.00166846
KM457109_CPV-2c_Uruguay_2007	0.0110648	0.00936398	0.0137368	0.00526261	0.00526261	0.00526261	0.00477999	0.00454074	0.00478046	0.00358182	0.0047798	0.00525939	0.00598063	0.00646158	0.00598004	0.00670272	0.00526054	0.00573871	0.00573871	0.00598004	0.00574121	0.0035807	0.0035807	0.00238503	0.0023847	0.00262346	0.00214628	0.00166833	0.00190703	0.00166839	0.00166839	0.00190703	0.00190703	0.0019071	0.0019071	0.00166839	0.00142978	0.00214582	0.00214573	0.00214582	0.0023846	0.0023847	0.00262367	0.00262367	0.00286263
KM457123_CPV-2c_Uruguay_2010	0.0108226	0.00912247	0.0134937	0.00502263	0.00502263	0.00502263	0.0045403	0.0043011	0.00454074	0.00334253	0.00454012	0.00501956	0.00574052	0.0062213	0.00573996	0.00646235	0.00502065	0.00549876	0.00549876	0.00573996	0.00550115	0.00334147	0.00334147	0.0021462	0.0021459	0.0023846	0.00190751	0.00142978	0.00166839	0.00142983	0.00142983	0.00166839	0.00119135	0.00166846	0.00166846	0.00142983	0.0011913	0.0019071	0.00190703	0.0019071	0.00214582	0.0021459	0.00238479	0.00238479	0.00214599	0.0011912
MF177286_CPV-2c_Uruguay_2011	0.010823	0.00912284	0.0134942	0.00502283	0.00502283	0.00502283	0.00454048	0.00430127	0.00454092	0.00334266	0.0045403	0.00501976	0.00574075	0.00622155	0.00574019	0.00646261	0.00502085	0.00549898	0.00549898	0.00574019	0.00550137	0.00334161	0.00334161	0.00214628	0.00214599	0.0023847	0.00190759	0.00142983	0.00166846	0.00142989	0.00142989	0.00166846	0.00119139	0.00166852	0.00166852	0.00142989	0.00119135	0.00190718	0.0019071	0.00190718	0.0021459	0.00214599	0.00238489	0.00238489	0.00214607	0.00119125	0.000476282
KM457120_CPV-2c_Uruguay_2010	0.0110648	0.00936398	0.0137368	0.00526261	0.00526261	0.00526261	0.00477999	0.00454074	0.00478046	0.00358182	0.0047798	0.00525939	0.00598063	0.00646158	0.00598004	0.00670272	0.00526054	0.00573871	0.00573871	0.00598004	0.00574121	0.0035807	0.0035807	0.00238503	0.0023847	0.00262346	0.00214628	0.00166833	0.00190703	0.00166839	0.00166839	0.00190703	0.00142983	0.0019071	0.0019071	0.00166839	0.00142978	0.00214582	0.00214573	0.00214582	0.0023846	0.0023847	0.00262367	0.00262367	0.00238479	0.00142966	0.000714504	0.000714532
KM457128_CPV-2c_Uruguay_2011	0.011307	0.00960556	0.0139799	0.00550267	0.00550267	0.00550267	0.00501976	0.00478046	0.00502025	0.0038212	0.00501956	0.0054993	0.00622081	0.00670192	0.0062202	0.00694317	0.00550049	0.00597874	0.00597874	0.0062202	0.00598134	0.00382	0.00382	0.00262393	0.00262357	0.0028624	0.00238512	0.00190695	0.00214573	0.00190703	0.00190703	0.00214573	0.00166839	0.00214582	0.00214582	0.00190703	0.00166833	0.0023846	0.00238451	0.0023846	0.00262346	0.00262357	0.00286263	0.00286263	0.00262367	0.00166819	0.000952817	0.000952855	0.0011912
MF177230_CPV-2c_Italy_2010	0.01058	0.00888068	0.0127633	0.00478254	0.00478254	0.00478254	0.00430051	0.00406136	0.00430093	0.00310318	0.00430033	0.00477961	0.00502045	0.00550071	0.00501996	0.00574144	0.00478065	0.00525867	0.00525867	0.00549974	0.00526095	0.0031022	0.0031022	0.00238493	0.0023846	0.00262336	0.0021462	0.00166826	0.00190695	0.00166833	0.00166833	0.00190695	0.00142978	0.00142983	0.00142983	0.0011913	0.000952855	0.00166839	0.00166833	0.00166839	0.00190703	0.0019071	0.0021459	0.0021459	0.0023847	0.00238451	0.00214573	0.00214582	0.00238451
MF177237_CPV-2c_Italy_2007	0.0103398	0.00864088	0.0130095	0.00454352	0.00454352	0.00454352	0.00406169	0.00382255	0.00406208	0.00286454	0.00406152	0.00454074	0.00526126	0.00574177	0.00526074	0.00598265	0.00454173	0.00501976	0.00501976	0.00526074	0.00502194	0.00286364	0.00286364	0.00214649	0.0021462	0.00238493	0.00190777	0.00142997	0.00166862	0.00143003	0.00143003	0.00166862	0.00119151	0.00119156	0.00119156	0.000953061	0.000714659	0.00143008	0.00143003	0.00143008	0.00166869	0.00166875	0.00190751	0.00190751	0.00214628	0.00214611	0.00190736	0.00190744	0.00214611
MF177243_CPV-2c_Argentina_2008	0.01058	0.00888068	0.0132501	0.00478254	0.00478254	0.00478254	0.00430051	0.00406136	0.00430093	0.00310318	0.00430033	0.00477961	0.00550027	0.00598087	0.00549974	0.0062218	0.00478065	0.00525867	0.00525867	0.00549974	0.00526095	0.0031022	0.0031022	0.00238493	0.0023846	0.00262336	0.0021462	0.00166826	0.00190695	0.00166833	0.00166833	0.00190695	0.00142978	0.00142983	0.00142983	0.0011913	0.000952855	0.00166839	0.00166833	0.00166839	0.00190703	0.0019071	0.0021459	0.0021459	0.0023847	0.00238451	0.00214573	0.00214582	0.00238451
MF177245_CPV-2c_Argentina_2008	0.01058	0.00888068	0.0132501	0.00478254	0.00478254	0.00478254	0.00430051	0.00406136	0.00430093	0.00310318	0.00430033	0.00477961	0.00550027	0.00598087	0.00549974	0.0062218	0.00478065	0.00525867	0.00525867	0.00549974	0.00526095	0.0031022	0.0031022	0.00238493	0.0023846	0.00262336	0.0021462	0.00166826	0.00190695	0.00166833	0.00166833	0.00190695	0.00142978	0.00142983	0.00142983	0.0011913	0.000952855	0.00166839	0.00166833	0.00166839	0.00190703	0.0019071	0.0021459	0.0021459	0.0023847	0.00238451	0.00214573	0.00214582	0.00238451
KM457126_CPV-2c_Uruguay_2010	0.0108226	0.00912247	0.0134937	0.00502263	0.00502263	0.00502263	0.0045403	0.0043011	0.00454074	0.00334253	0.00454012	0.00501956	0.00574052	0.0062213	0.00573996	0.00646235	0.00502065	0.00501907	0.00501907	0.00526002	0.00550115	0.00334147	0.00334147	0.0021462	0.0021459	0.0023846	0.00190751	0.00142978	0.00166839	0.00142983	0.00142983	0.00166839	0.00166839	0.00166846	0.00166846	0.00142983	0.0011913	0.0019071	0.00190703	0.0019071	0.00214582	0.0021459	0.00238479	0.00238479	0.00262367	0.00214582	0.0019071	0.00190718	0.00214582
MF177227_CPV-2c_France_2009	0.0108226	0.00863968	0.0134937	0.00502263	0.00502263	0.00502263	0.0045403	0.0043011	0.00454074	0.00334253	0.00454012	0.00501956	0.00574052	0.0062213	0.00573996	0.00646235	0.0045411	0.00549876	0.00549876	0.00573996	0.00550115	0.00334147	0.00334147	0.00262393	0.00262357	0.0028624	0.00238512	0.00190695	0.00214573	0.00190703	0.00190703	0.00214573	0.00166839	0.00166846	0.00166846	0.00142983	0.0011913	0.0019071	0.00190703	0.0019071	0.00214582	0.0021459	0.00238479	0.00238479	0.00262367	0.00262346	0.0023846	0.0023847	0.00262346
MF177240_CPV-2c_Italy_2002	0.0100978	0.00839956	0.0127667	0.00430373	0.00430373	0.00430373	0.00382218	0.00358309	0.00382255	0.00262543	0.00382203	0.0043011	0.00502134	0.00550169	0.00502085	0.00574246	0.00430203	0.00477999	0.00477999	0.00502085	0.00454048	0.0026246	0.0026246	0.0019077	0.00190744	0.00214611	0.00166905	0.000953023	0.00143003	0.00119151	0.00119151	0.00143003	0.000953061	0.000953099	0.000953099	0.000714687	0.000476366	0.00119156	0.00119151	0.00119156	0.00143008	0.00143014	0.00166882	0.00166882	0.00190751	0.00190736	0.00166869	0.00166875	0.00190736
MF177250_CPV-2c_Brazil_2010	0.010823	0.00912284	0.0134942	0.00502283	0.00502283	0.00502283	0.00454048	0.00430127	0.00454092	0.00334266	0.0045403	0.00501976	0.00526074	0.00574121	0.00574019	0.00646261	0.00502085	0.00549898	0.00549898	0.00574019	0.00550137	0.00334161	0.00334161	0.00262403	0.00262367	0.00286251	0.00238521	0.00190703	0.00214582	0.0019071	0.0019071	0.00214582	0.00166846	0.00166852	0.00166852	0.00142989	0.00119135	0.00190718	0.0019071	0.00190718	0.0021459	0.00214599	0.00238489	0.00238489	0.00262378	0.00262357	0.0023847	0.00238479	0.00262357
MF177254_CPV-2c_Brazil_2010	0.011308	0.00960633	0.013981	0.0055031	0.0055031	0.0055031	0.00502016	0.00478084	0.00502065	0.0038215	0.00501996	0.00549974	0.00574098	0.0062218	0.00622069	0.00694372	0.00550093	0.00597922	0.00597922	0.00622069	0.00598182	0.0038203	0.0038203	0.0031022	0.00310178	0.00334075	0.00286325	0.0023846	0.00262357	0.0023847	0.0023847	0.00262357	0.0021459	0.00214599	0.00214599	0.00190718	0.00166846	0.00238479	0.0023847	0.00238479	0.00262367	0.00262378	0.00286285	0.00286285	0.0031019	0.00310165	0.00286263	0.00286274	0.00310165
MF177236_CPV-2c_Italy_2004	0.0110648	0.00936398	0.0137368	0.00526261	0.00526261	0.00526261	0.00430033	0.00454074	0.00478046	0.00358182	0.0047798	0.00525939	0.00598063	0.00646158	0.00598004	0.00670272	0.00526054	0.00573871	0.00573871	0.00598004	0.00574121	0.0035807	0.0035807	0.0028629	0.00286251	0.00310141	0.00262403	0.00214565	0.00238451	0.00214573	0.00214573	0.00238451	0.00190703	0.0019071	0.0019071	0.00166839	0.00142978	0.00214582	0.00214573	0.00214582	0.0023846	0.0023847	0.00262367	0.00262367	0.00286263	0.0028624	0.00262346	0.00262357	0.0028624
KM457116_CPV-2c_Uruguay_2009	0.0105846	0.00888457	0.013256	0.00478462	0.00478462	0.00478462	0.00430237	0.00406313	0.00430279	0.00310452	0.0043022	0.00478169	0.00550267	0.00598347	0.00550213	0.00622451	0.00478273	0.00526095	0.00526095	0.00550213	0.00526324	0.00310355	0.00310355	0.00190819	0.00190793	0.00214666	0.00166948	0.00119177	0.00143039	0.00119181	0.00119181	0.00143039	0.00143039	0.00143045	0.00143045	0.00119181	0.000953267	0.00166911	0.00166905	0.00166911	0.00190785	0.00190793	0.00214683	0.00214683	0.00238573	0.00143034	0.00119177	0.00119181	0.00143034
KM457118_CPV-2c_Uruguay_2009	0.0110648	0.00936398	0.0137368	0.00526261	0.00526261	0.00526261	0.00477999	0.00454074	0.00478046	0.00358182	0.0047798	0.00525939	0.00598063	0.00646158	0.00598004	0.00670272	0.00526054	0.00573871	0.00573871	0.00598004	0.00574121	0.0035807	0.0035807	0.00238503	0.0023847	0.00262346	0.00214628	0.00166833	0.00190703	0.00166839	0.00166839	0.00190703	0.00190703	0.0019071	0.0019071	0.00166839	0.00142978	0.00214582	0.00214573	0.00166846	0.0023846	0.0023847	0.00262367	0.00262367	0.00286263	0.0023846	0.00214582	0.0021459	0.0023846
KM457108_CPV-2c_Uruguay_2007	0.011312	0.00960976	0.0139861	0.00550506	0.00550506	0.00550506	0.00502194	0.00478254	0.00502243	0.00382286	0.0047798	0.00550169	0.00622352	0.00670484	0.00622291	0.00670272	0.00550289	0.00598134	0.00598134	0.00622291	0.00598395	0.00382165	0.00382165	0.00262507	0.00262471	0.00286364	0.00238615	0.00190777	0.00214666	0.00190785	0.00190785	0.00214666	0.00214666	0.00214675	0.00214675	0.00190785	0.00166905	0.00238564	0.00238554	0.00238564	0.0026246	0.00262471	0.00286387	0.00286387	0.003103	0.0026246	0.00238564	0.00238573	0.0026246
KM457127_CPV-2c_Uruguay_2011	0.0110692	0.0093677	0.0137422	0.00526469	0.00526469	0.00526469	0.00478188	0.00454253	0.00478235	0.00358324	0.00453994	0.00526147	0.00598299	0.00646413	0.00598241	0.00646209	0.00526261	0.00574098	0.00574098	0.00598241	0.00574348	0.00358211	0.00358211	0.00238596	0.00238564	0.0026245	0.00214712	0.00166898	0.00190777	0.00166905	0.00166905	0.00190777	0.00190777	0.00190785	0.00190785	0.00166905	0.00143034	0.00214666	0.00214657	0.00214666	0.00238554	0.00238564	0.00262471	0.00262471	0.00286375	0.00238554	0.00214666	0.00214675	0.00238554
KM457131_CPV-2c_Uruguay_2011	0.0108249	0.00912446	0.0134966	0.00502373	0.00502373	0.00502373	0.00454128	0.00430203	0.00454173	0.00334325	0.00429957	0.00502065	0.00574177	0.00622266	0.00574121	0.00622069	0.00502174	0.00549995	0.00549995	0.00574121	0.00550235	0.0033422	0.0033422	0.00214666	0.00214637	0.00238512	0.00190793	0.00143008	0.00166875	0.00143014	0.00143014	0.00166875	0.00166875	0.00166882	0.00166882	0.00143014	0.00119156	0.00190751	0.00190744	0.00190751	0.00214628	0.00214637	0.00238531	0.00238531	0.00262424	0.00214628	0.00190751	0.00190759	0.00214628
KM457117_CPV-2c_Uruguay_2009	0.0108269	0.00912609	0.0134991	0.00502462	0.00502462	0.00502462	0.00454209	0.00430279	0.00454253	0.00334384	0.00430033	0.00502154	0.00574279	0.00622376	0.00574223	0.0062218	0.00502263	0.00550093	0.00550093	0.00574223	0.00550332	0.00334279	0.00334279	0.00214704	0.00214675	0.00238554	0.00190826	0.00143034	0.00166905	0.00143039	0.00143039	0.00166905	0.00166905	0.00166911	0.00166911	0.00143039	0.00119177	0.00190785	0.00190777	0.00190785	0.00214666	0.00214675	0.00238573	0.00238573	0.00262471	0.00214666	0.00190785	0.00190793	0.00214666
KM457130_CPV-2c_Uruguay_2011	0.0105846	0.00888457	0.013256	0.00478462	0.00478462	0.00478462	0.00430237	0.00406313	0.00430279	0.00310452	0.00406081	0.00478169	0.00550267	0.00598347	0.00550213	0.00598158	0.00478273	0.00526095	0.00526095	0.00550213	0.00526324	0.00310355	0.00310355	0.00190819	0.00190793	0.00214666	0.00166948	0.00119177	0.00143039	0.00119181	0.00119181	0.00143039	0.00143039	0.00143045	0.00143045	0.00119181	0.000953267	0.00166911	0.00166905	0.00166911	0.00190785	0.00190793	0.00214683	0.00214683	0.00238573	0.00190785	0.00166911	0.00166918	0.00190785
KM457125_CPV-2c_Uruguay_2011	0.0108273	0.00912646	0.0134996	0.00502482	0.00502482	0.00502482	0.00454227	0.00430296	0.00454271	0.00334398	0.00430051	0.00502174	0.00574302	0.00622401	0.00574246	0.00622205	0.00502283	0.00550115	0.00550115	0.00574246	0.00550354	0.00334292	0.00334292	0.00214712	0.00214683	0.00238564	0.00190834	0.00143039	0.00166911	0.00143045	0.00143045	0.00166911	0.00166911	0.00166918	0.00166918	0.00143045	0.00119181	0.00190793	0.00190785	0.00190793	0.00214675	0.00214683	0.00238583	0.00238583	0.00262481	0.00214675	0.00190793	0.001908	0.00214675
KM457129_CPV-2c_Uruguay_2011	0.0113145	0.00961186	0.0139891	0.00550626	0.00550626	0.00550626	0.00502303	0.00478358	0.00502353	0.00382369	0.00478084	0.00550289	0.00622487	0.0067063	0.00622426	0.00670418	0.00550408	0.00598265	0.00598265	0.00622426	0.00598525	0.00382248	0.00382248	0.00262563	0.00262527	0.00286426	0.00238667	0.00190819	0.00214712	0.00190826	0.00190826	0.00214712	0.00214712	0.00214721	0.00214721	0.00190826	0.00166941	0.00238615	0.00238606	0.00238615	0.00262517	0.00262527	0.00286449	0.00286449	0.00310367	0.00262517	0.00238615	0.00238625	0.00262517
KM457122_CPV-2c_Uruguay_2010	0.0110667	0.00936565	0.0137392	0.00526355	0.00526355	0.00526355	0.00478084	0.00454155	0.00478131	0.00358246	0.00453895	0.00526033	0.00550147	0.00598217	0.00550093	0.00646068	0.00526147	0.00573973	0.00573973	0.00598111	0.00574223	0.00358133	0.00358133	0.00238545	0.00238512	0.00262393	0.00214666	0.00166862	0.00190736	0.00166869	0.00166869	0.00190736	0.00143008	0.00190744	0.00190744	0.00166869	0.00143003	0.0021462	0.00214611	0.0021462	0.00238503	0.00238512	0.00262414	0.00262414	0.00238521	0.00238503	0.00166875	0.00166882	0.00190744
KM457124_CPV-2c_Uruguay_2011	0.0113095	0.00960766	0.013983	0.00550386	0.00550386	0.00550386	0.00502085	0.0047815	0.00502134	0.00382203	0.00477876	0.00550049	0.00574177	0.00622266	0.00574121	0.00670126	0.00550169	0.00598004	0.00598004	0.00622155	0.00598265	0.00382082	0.00382082	0.0026245	0.00262414	0.00286302	0.00238564	0.00190736	0.0021462	0.00190744	0.00190744	0.0021462	0.00166875	0.00214628	0.00214628	0.00190744	0.00166869	0.00238512	0.00238503	0.00238512	0.00262403	0.00262414	0.00286325	0.00286325	0.00262424	0.00262403	0.00190751	0.00190759	0.00214628
MF177228_CPV-2c_Italy_2009	0.0103398	0.00864088	0.0130095	0.00454352	0.00454352	0.00454352	0.00406169	0.00382255	0.00406208	0.00286454	0.00382037	0.00454074	0.00526126	0.00574177	0.00526074	0.00573996	0.00454173	0.00501976	0.00501976	0.00526074	0.00502194	0.00334193	0.00334193	0.00262429	0.00262393	0.00286279	0.00238545	0.00190721	0.00214602	0.00190729	0.00190729	0.00214602	0.00166862	0.00166869	0.00166869	0.00143003	0.00119146	0.00190736	0.00190729	0.00190736	0.00214611	0.0021462	0.00238512	0.00238512	0.00262403	0.00262382	0.00238493	0.00238503	0.00262382
KM457112_CPV-2c_Uruguay_2008	0.011314	0.00961148	0.0139886	0.00550604	0.00550604	0.00550604	0.00502283	0.00478339	0.00502333	0.00382353	0.00478065	0.00550267	0.00622462	0.00670603	0.00622401	0.00670391	0.00550386	0.00598241	0.00598241	0.00622401	0.00598501	0.00382233	0.00382233	0.00262553	0.00262517	0.00286415	0.00238658	0.00190811	0.00214704	0.00190819	0.00190819	0.00214704	0.00214704	0.00214712	0.00214712	0.00190819	0.00166934	0.00238606	0.00238596	0.00238606	0.00262507	0.00262517	0.00286437	0.00286437	0.00310355	0.00262507	0.00238606	0.00238615	0.00262507
KM457114_CPV-2c_Uruguay_2008	0.0110672	0.00936602	0.0137398	0.00526376	0.00526376	0.00526376	0.00478103	0.00454173	0.0047815	0.0035826	0.00478084	0.00526054	0.00550169	0.00598241	0.00550115	0.00670418	0.00526168	0.00573996	0.00573996	0.00598134	0.00574246	0.00358148	0.00358148	0.00238554	0.00238521	0.00262403	0.00214675	0.00166869	0.00190744	0.00166875	0.00166875	0.00190744	0.00190744	0.00190751	0.00190751	0.00166875	0.00143008	0.00214628	0.0021462	0.00214628	0.00238512	0.00238521	0.00262424	0.00262424	0.00286325	0.00238512	0.00214628	0.00214637	0.00238512
MF177282_CPV-2c_Uruguay_2006	0.0110676	0.0093664	0.0137403	0.00526397	0.00526397	0.00526397	0.00478122	0.00454191	0.00478169	0.00358274	0.00478103	0.00478065	0.00598217	0.00646324	0.00598158	0.00670445	0.00526189	0.00574019	0.00574019	0.00598158	0.00574269	0.00358162	0.00358162	0.00238564	0.00238531	0.00262414	0.00214683	0.00166875	0.00190751	0.00166882	0.00166882	0.00190751	0.00190751	0.00190759	0.00190759	0.00166882	0.00143014	0.00214637	0.00214628	0.00214637	0.00238521	0.00238531	0.00262435	0.00262435	0.00286336	0.00238521	0.00214637	0.00214645	0.00238521
KM457115_CPV-2c_Uruguay_2009	0.0115513	0.00984879	0.0142254	0.00574371	0.00574371	0.00574371	0.00526044	0.00502105	0.00526095	0.00406129	0.00526023	0.00574019	0.00646209	0.00694345	0.00646146	0.00718484	0.00574144	0.00621984	0.00621984	0.00646146	0.00622254	0.00358098	0.00358098	0.00286336	0.00286297	0.00262367	0.00214645	0.00214599	0.00190718	0.00214607	0.00214607	0.00238489	0.00238489	0.00238498	0.00238498	0.00214607	0.00190725	0.00262388	0.00262378	0.00262388	0.00286285	0.00286297	0.00310215	0.00310215	0.00334128	0.00286285	0.00262388	0.00262399	0.00286285
KM457119_CPV-2c_Uruguay_2010	0.0117918	0.00960556	0.0144665	0.00598299	0.00598299	0.00598299	0.00549952	0.00526012	0.00550005	0.00430016	0.0054993	0.00597933	0.00670139	0.00718283	0.0062197	0.00694262	0.00598063	0.00597827	0.00597827	0.0062197	0.00598087	0.00429881	0.00429881	0.00310195	0.00310153	0.00334049	0.00286302	0.00238441	0.00262336	0.00238451	0.00238451	0.00262336	0.00262336	0.00262346	0.00262346	0.00238451	0.00214565	0.0028624	0.00286228	0.0028624	0.00262346	0.00310153	0.00334075	0.00334075	0.00357992	0.00310141	0.0028624	0.00286251	0.00310141
MF177278_CPV-2c_Ecuador_2011	0.0117923	0.0100893	0.014467	0.00598323	0.00598323	0.00598323	0.00549974	0.00526033	0.00550027	0.00430033	0.00549952	0.00597957	0.00670165	0.00718312	0.006701	0.00742458	0.00598087	0.00597898	0.00597898	0.00622045	0.00598158	0.00429898	0.00429898	0.00358041	0.00357992	0.00381902	0.00334134	0.00286228	0.00262346	0.0028624	0.0023846	0.00310141	0.00262346	0.00262357	0.00262357	0.0023846	0.00214573	0.00238451	0.00238441	0.00238451	0.00262336	0.00262346	0.00286251	0.00286251	0.00310153	0.00357978	0.00334062	0.00334075	0.00357978
KM457110_CPV-2c_Uruguay_2007	0.0122779	0.0105735	0.0149545	0.00646413	0.00646413	0.00646413	0.00598004	0.00574052	0.00598063	0.0047798	0.00597981	0.00646017	0.00718283	0.00766465	0.00718213	0.00790633	0.00646158	0.00694015	0.00694015	0.00718213	0.00694317	0.0047783	0.0047783	0.00358056	0.00358007	0.00381917	0.00334147	0.0028624	0.00310153	0.00286251	0.00286251	0.00310153	0.00310153	0.00310165	0.00310165	0.00286251	0.00262346	0.00334075	0.00334062	0.00286263	0.00357992	0.00358007	0.00381947	0.00381947	0.00405881	0.00357992	0.00334075	0.00334088	0.00357992
KU508691_CPV-2c_Australia_2015	0.0117991	0.0100952	0.0144754	0.00598666	0.00598666	0.00598666	0.00550289	0.00526334	0.00550342	0.00430279	0.00550267	0.00598299	0.0067055	0.00718724	0.00670484	0.00742885	0.0059843	0.00598241	0.00598241	0.00622401	0.00598501	0.00430144	0.00430144	0.00310385	0.00310342	0.00334253	0.00286477	0.00238587	0.00214704	0.00238596	0.00143059	0.00262496	0.00262496	0.00262507	0.00262507	0.00238596	0.00214695	0.00286415	0.00286403	0.00286415	0.0031033	0.00310342	0.00334279	0.00334279	0.00358211	0.0031033	0.00286415	0.00286426	0.0031033
KU508692_CPV-2c_Australia_2015	0.0117991	0.0100952	0.0144754	0.00598666	0.00598666	0.00598666	0.00550289	0.00526334	0.00550342	0.00430279	0.00550267	0.00598299	0.0067055	0.00718724	0.00670484	0.00742885	0.0059843	0.00598241	0.00598241	0.00622401	0.00598501	0.00430144	0.00430144	0.00310385	0.00310342	0.00334253	0.00286477	0.00238587	0.00214704	0.00238596	0.00143059	0.00262496	0.00262496	0.00262507	0.00262507	0.00238596	0.00214695	0.00286415	0.00286403	0.00286415	0.0031033	0.00310342	0.00334279	0.00334279	0.00358211	0.0031033	0.00286415	0.00286426	0.0031033
KU508693_CPV-2c_Australia_2015	0.0120444	0.0103394	0.0147222	0.00622844	0.00622844	0.00622844	0.00574427	0.00550462	0.00574483	0.00454352	0.00574404	0.00622462	0.00694756	0.00742958	0.00694688	0.00767134	0.00622598	0.00622401	0.00622401	0.0064658	0.00622672	0.00454209	0.00454209	0.00334384	0.00334338	0.0035826	0.00310464	0.00262543	0.00238648	0.00262553	0.00166964	0.00286465	0.00286465	0.00286477	0.00286477	0.00262553	0.00238639	0.00310397	0.00310385	0.00310397	0.00334325	0.00334338	0.00358289	0.00358289	0.00382233	0.00334325	0.00310397	0.0031041	0.00334325
MF177242_CPV-2c_Argentina_2008	0.0108249	0.00912446	0.0134966	0.00502373	0.00502373	0.00502373	0.00454128	0.00430203	0.00454173	0.00334325	0.00429957	0.00454074	0.00574177	0.00574177	0.00526074	0.00573996	0.00454173	0.00501976	0.00501976	0.00526074	0.00502194	0.00382082	0.0033422	0.00310263	0.0031022	0.00334121	0.00286364	0.00238493	0.00262393	0.00238503	0.00238503	0.00262393	0.00262393	0.00262403	0.00262403	0.00238503	0.00214611	0.00286302	0.0028629	0.00286302	0.00310208	0.0031022	0.00334147	0.00334147	0.0035807	0.00310208	0.00286302	0.00286313	0.00310208
MF177244_CPV-2c_Argentina_2008	0.0110672	0.00936602	0.0132536	0.00526376	0.00526376	0.00526376	0.00478103	0.00454173	0.0047815	0.0035826	0.00453913	0.00478046	0.00598193	0.00598193	0.00550071	0.00598004	0.0047815	0.0052596	0.0052596	0.00550071	0.00526189	0.00406025	0.00358148	0.0033418	0.00334134	0.00358041	0.00310275	0.00262382	0.0028629	0.00262393	0.00262393	0.0028629	0.0028629	0.00286302	0.00286302	0.00262393	0.00238493	0.00310208	0.00310195	0.00310208	0.00334121	0.00334134	0.0035807	0.0035807	0.00382	0.00334121	0.00310208	0.0031022	0.00334121
MF177262_CPV-2c_Paraguay_2009	0.0120384	0.0103342	0.0147148	0.00622537	0.00622537	0.00622537	0.00574144	0.00550191	0.005742	0.00454128	0.00549876	0.00574075	0.00694413	0.00694413	0.00646209	0.00694193	0.005742	0.00622045	0.00622045	0.00646209	0.00622315	0.00501927	0.00453985	0.00429974	0.00429915	0.00453851	0.00406041	0.00358056	0.00382	0.0035807	0.0035807	0.00382	0.00334147	0.00382015	0.00382015	0.0035807	0.00334134	0.00405953	0.00405937	0.00405953	0.00429898	0.00429915	0.00453887	0.00453887	0.00429932	0.00429898	0.00358084	0.00358098	0.00382015
MF177283_CPV-2c_Uruguay_2009	0.0117954	0.010092	0.0144708	0.00598477	0.00598477	0.00598477	0.00550115	0.00526168	0.00550169	0.00430144	0.00525867	0.00598111	0.00670338	0.00718497	0.00622205	0.0071827	0.00598241	0.00646094	0.00646094	0.00646235	0.00646375	0.00477933	0.00430009	0.00406009	0.00405953	0.00429881	0.00382082	0.00334121	0.00358056	0.00334134	0.00334134	0.00358056	0.00358056	0.0035807	0.0035807	0.00334134	0.00310208	0.00382	0.00381984	0.00382	0.00405937	0.00405953	0.00429915	0.00429915	0.00453869	0.00405937	0.00382	0.00382015	0.00405937
MF177284_CPV-2c_Uruguay_2009	0.0115524	0.00984976	0.0142268	0.00574427	0.00574427	0.00574427	0.00526095	0.00502154	0.00526147	0.00406169	0.00501867	0.00574075	0.00646272	0.00694413	0.00598158	0.00694193	0.005742	0.00622045	0.00622045	0.0062218	0.00622315	0.00453949	0.00406041	0.00382052	0.00382	0.00405921	0.00358133	0.00310195	0.00334121	0.00310208	0.00310208	0.00334121	0.00334121	0.00334134	0.00334134	0.00310208	0.0028629	0.00358056	0.00358041	0.00358056	0.00381984	0.00382	0.00405953	0.00405953	0.00429898	0.00381984	0.00358056	0.0035807	0.00381984
MF177285_CPV-2c_Uruguay_2010	0.0120401	0.0103357	0.0147169	0.00622623	0.00622623	0.00622623	0.00574223	0.00550267	0.00574279	0.00454191	0.00549952	0.00622241	0.00694509	0.00742693	0.0064635	0.00742458	0.00622376	0.00670245	0.00670245	0.00670391	0.00670537	0.00501996	0.00454048	0.00430033	0.00429974	0.00453913	0.00406097	0.00358105	0.00382052	0.00358119	0.00358119	0.00382052	0.00382052	0.00382067	0.00382067	0.00358119	0.0033418	0.00406009	0.00405992	0.00406009	0.00429957	0.00429974	0.00453949	0.00453949	0.00477914	0.00429957	0.00406009	0.00406025	0.00429957
MF177247_CPV-2c_Argentina_2010	0.0122833	0.0105781	0.0149611	0.00646695	0.00646695	0.00646695	0.00598265	0.00574302	0.00598323	0.00478188	0.00573973	0.00646298	0.00718596	0.00766799	0.00670418	0.00766557	0.00646439	0.00694317	0.00694317	0.00694468	0.0069462	0.00526002	0.00478037	0.00454012	0.00453949	0.00477895	0.00430068	0.00382052	0.00406009	0.00382067	0.00382067	0.00406009	0.00406009	0.00406025	0.00406025	0.00382067	0.00358119	0.00429974	0.00429957	0.00429974	0.00453931	0.00453949	0.00477933	0.00477933	0.00501907	0.00453931	0.00429974	0.00429991	0.00406025
MF177249_CPV-2c_Argentina_2010	0.0125288	0.0108226	0.0152081	0.00670895	0.00670895	0.00670895	0.00622426	0.00598453	0.00622487	0.00502283	0.00598111	0.00670484	0.00742825	0.00791056	0.0069462	0.00790805	0.0067063	0.00718526	0.00718526	0.00718682	0.00718839	0.00502125	0.00502125	0.00478084	0.00478018	0.00501976	0.00454128	0.00406081	0.00430051	0.00406097	0.00406097	0.00430051	0.00430051	0.00430068	0.00430068	0.00406097	0.00382135	0.0045403	0.00454012	0.0045403	0.00477999	0.00478018	0.00502016	0.00502016	0.00526002	0.00477999	0.0045403	0.00454048	0.00477999
MF177252_CPV-2c_Brazil_2010	0.0110701	0.00936845	0.0137433	0.00526511	0.00526511	0.00526511	0.00478226	0.0045429	0.00478273	0.00358352	0.0045403	0.00478169	0.00598347	0.00598347	0.00550213	0.00598158	0.00478273	0.00526095	0.00526095	0.00550213	0.00526324	0.00406129	0.00358239	0.00382135	0.00382082	0.00406009	0.00358211	0.00310263	0.00286341	0.00310275	0.00310275	0.00334193	0.00286364	0.00286375	0.00286375	0.0026246	0.00238554	0.00310287	0.00310275	0.00310287	0.00334207	0.0033422	0.00358162	0.00358162	0.00382098	0.00382067	0.00358133	0.00358148	0.00382067
MF177253_CPV-2c_Brazil_2010	0.0115554	0.00985231	0.0142305	0.00574575	0.00574575	0.00574575	0.00526231	0.00502283	0.00526282	0.00406273	0.00501996	0.00526168	0.00646439	0.00646439	0.00598265	0.00646235	0.00526282	0.00574121	0.00574121	0.00598265	0.00574371	0.00454066	0.00406145	0.00430051	0.00429991	0.00453931	0.00406113	0.00358119	0.0033418	0.00358133	0.00358133	0.00382067	0.00334207	0.0033422	0.0033422	0.00310287	0.00286364	0.00358148	0.00358133	0.00358148	0.00382082	0.00382098	0.00406057	0.00406057	0.00430009	0.00429974	0.00406025	0.00406041	0.00429974
MF177260_CPV-2c_Brazil_2012	0.0120432	0.0103384	0.0147207	0.00622783	0.00622783	0.00622783	0.00574371	0.00550408	0.00574427	0.00454308	0.00550093	0.00574302	0.00694688	0.00694688	0.00646465	0.00694468	0.00574427	0.00622291	0.00622291	0.00646465	0.00622562	0.00502125	0.00454165	0.00478084	0.00478018	0.00501976	0.00454128	0.00406081	0.0038212	0.00406097	0.00406097	0.00430051	0.0038215	0.00382165	0.00382165	0.00358211	0.00334266	0.00406113	0.00406097	0.00406113	0.00430068	0.00430085	0.00454066	0.00454066	0.00478037	0.00477999	0.0045403	0.00454048	0.00477999
MF177261_CPV-2c_Brazil_2013	0.0113129	0.00961053	0.0139872	0.0055055	0.0055055	0.0055055	0.00502234	0.00478292	0.00502283	0.00382316	0.00478018	0.00502174	0.00622401	0.00622401	0.00574246	0.00622205	0.00502283	0.00550115	0.00550115	0.00574246	0.00550354	0.00430102	0.00382196	0.00406097	0.00406041	0.00429974	0.00382165	0.00334193	0.00358133	0.00334207	0.00334207	0.00358133	0.00310287	0.003103	0.003103	0.00286375	0.0026246	0.0033422	0.00334207	0.0033422	0.00358148	0.00358162	0.00382113	0.00382113	0.00406057	0.00406025	0.00382082	0.00382098	0.00406025
MF177255_CPV-2c_Brazil_2014	0.0115545	0.00985152	0.0142294	0.00574529	0.00574529	0.00574529	0.00526189	0.00502243	0.0052624	0.00406241	0.00501956	0.00526126	0.00646387	0.00646387	0.00598217	0.00646183	0.0052624	0.00574075	0.00574075	0.00598217	0.00574325	0.00502194	0.00454227	0.0047815	0.00478084	0.00502045	0.00454191	0.00406136	0.0043011	0.00406152	0.00406152	0.0043011	0.00382203	0.00382218	0.00382218	0.0035826	0.00334312	0.00406169	0.00406152	0.00406169	0.00430127	0.00430144	0.00454128	0.00454128	0.00478103	0.00478065	0.00454092	0.0045411	0.00478065
MF177257_CPV-2c_Brazil_2014	0.0127723	0.0110652	0.0149638	0.00694991	0.00694991	0.00694991	0.0064649	0.00622512	0.00646554	0.00526303	0.00622155	0.00646413	0.00766936	0.00766936	0.00718654	0.00766693	0.00646554	0.00694441	0.00694441	0.00718654	0.00694743	0.00574144	0.00526137	0.00550071	0.00549995	0.00573973	0.00526095	0.0047798	0.00501976	0.00477999	0.00477999	0.00501976	0.0045403	0.00454048	0.00454048	0.00430068	0.00406097	0.00478018	0.00477999	0.00478018	0.00501996	0.00502016	0.00526023	0.00526023	0.00550017	0.00549974	0.00525981	0.00526002	0.00549974
MF177248_CPV-2c_Argentina_2010	0.0120406	0.0103361	0.0147175	0.00622647	0.00622647	0.00622647	0.00574246	0.00574302	0.00598323	0.00478188	0.00573973	0.00646298	0.00670484	0.00718654	0.00718526	0.00766557	0.00622401	0.00694317	0.00694317	0.00718526	0.0069462	0.00526002	0.00478037	0.00454012	0.00453949	0.00477895	0.00430068	0.00382052	0.00406009	0.00382067	0.00382067	0.00406009	0.00406009	0.00406025	0.00406025	0.00382067	0.00358119	0.00429974	0.00429957	0.00429974	0.00453931	0.00453949	0.00477933	0.00477933	0.00501907	0.00453931	0.00429974	0.00429991	0.00453931
KU508407_CPV-2c_Italy_2009	0.0105804	0.00888104	0.0132507	0.00478273	0.00478273	0.00478273	0.00430068	0.00406152	0.0043011	0.0031033	0.00430051	0.0047798	0.00550049	0.00598111	0.00549995	0.00622205	0.00478084	0.00525888	0.00525888	0.00549995	0.00526116	0.00310232	0.00310232	0.00238503	0.0023847	0.00262346	0.00214628	0.00166833	0.00190703	0.00166839	0.00166839	0.00190703	0.00142983	0.00142989	0.00142989	0.00119135	0.000952893	0.00166846	0.00166839	0.00166846	0.0019071	0.00190718	0.00214599	0.00214599	0.00238479	0.0023846	0.00214582	0.0021459	0.0023846
KX434458_CPV-2c_Italy_2011	0.00961186	0.00791542	0.0122784	0.00382353	0.00382353	0.00382353	0.00334266	0.00310372	0.00334298	0.00214695	0.00334253	0.0038212	0.00454074	0.00502065	0.0045403	0.00526116	0.00382203	0.00429974	0.00429974	0.0045403	0.00430161	0.00214628	0.00214628	0.00143003	0.00142983	0.00166833	0.00119156	0.000714504	0.000952855	0.000714532	0.000714532	0.000952855	0.000476282	0.000476301	0.000476301	0.000238105	0	0.000714561	0.000714532	0.000714561	0.000952893	0.000952931	0.00119139	0.00119139	0.00142989	0.00142978	0.0011913	0.00119135	0.00142978
KX434455_CPV-2c_Italy_2009	0.0105827	0.00888298	0.0132536	0.00478377	0.00478377	0.00478377	0.00430161	0.00406241	0.00430203	0.00310397	0.00430144	0.00478084	0.00550169	0.00598241	0.00550115	0.0062234	0.00478188	0.00526002	0.00526002	0.00550115	0.00502036	0.003103	0.003103	0.00238554	0.00238521	0.00262403	0.00214675	0.00143008	0.00190744	0.00166875	0.00166875	0.00190744	0.00143014	0.0014302	0.0014302	0.0011916	0.000953099	0.00166882	0.00166875	0.00166882	0.00190751	0.00190759	0.00214645	0.00214645	0.00238531	0.00238512	0.00214628	0.00214637	0.00238512
KX434456_CPV-2c_Italy_2009	0.00985584	0.00815832	0.0125238	0.00406401	0.00406401	0.00406401	0.00358274	0.00334371	0.00358309	0.00238639	0.0035826	0.00406152	0.0047815	0.00526168	0.00478103	0.00550235	0.00406241	0.0045403	0.0045403	0.00478103	0.00430085	0.00238564	0.00238564	0.00166898	0.00166875	0.00190736	0.00143039	0.000714659	0.00119151	0.000953061	0.000953061	0.00119151	0.000714687	0.000714715	0.000714715	0.000476385	0.000238147	0.000953099	0.000953061	0.000953099	0.00119156	0.0011916	0.0014302	0.0014302	0.00166882	0.00166869	0.00143008	0.00143014	0.00166869
MF510158_CPV-2c_Italy_2016	0.0110667	0.00936565	0.013252	0.00526355	0.00526355	0.00526355	0.00478084	0.00454155	0.00478131	0.00358246	0.00478065	0.00526033	0.00550147	0.00598217	0.00550093	0.00622315	0.00526147	0.00525981	0.00525981	0.00550093	0.00549995	0.00358133	0.00358133	0.00286341	0.00286302	0.00310195	0.0026245	0.00190729	0.00238493	0.00214611	0.00214611	0.00238493	0.00190736	0.00190744	0.00190744	0.00166869	0.00143003	0.0021462	0.00214611	0.0021462	0.00238503	0.00238512	0.00262414	0.00262414	0.00286313	0.0028629	0.00262393	0.00262403	0.0028629
KX434459_CPV-2c_Italy_2011	0.011308	0.00960633	0.0134937	0.0055031	0.0055031	0.0055031	0.00502016	0.00478084	0.00502065	0.0038215	0.00501996	0.00549974	0.0062213	0.00670245	0.00622069	0.00694372	0.00550093	0.00597922	0.00597922	0.00622069	0.00598182	0.0038203	0.0038203	0.0031022	0.00310178	0.00334075	0.00286325	0.0023846	0.00262357	0.0023847	0.00190703	0.00262357	0.0021459	0.00214599	0.00214599	0.00190718	0.00166846	0.00238479	0.0023847	0.00238479	0.00262367	0.00262378	0.00286285	0.00286285	0.0031019	0.00310165	0.00286263	0.00286274	0.00310165
KX434460_CPV-2c_Italy_2012	0.0108241	0.00912373	0.0130095	0.00502333	0.00502333	0.00502333	0.00454092	0.00430169	0.00454137	0.00334298	0.00454074	0.00502025	0.00574132	0.00622216	0.00574075	0.00646324	0.00502134	0.00549952	0.00549952	0.00574075	0.00550191	0.00334193	0.00334193	0.00262429	0.00262393	0.00286279	0.00238545	0.00190721	0.00214602	0.00190729	0.00190729	0.00214602	0.00166862	0.00166869	0.00166869	0.00143003	0.00119146	0.00190736	0.00190729	0.00190736	0.00214611	0.0021462	0.00238512	0.00238512	0.00262403	0.00262382	0.00238493	0.00238503	0.00262382
MF177225_CPV-2b_Italy_1998	0.0108239	0.00864072	0.0132517	0.00550332	0.00550332	0.00550332	0.00502036	0.00526074	0.00550071	0.00430068	0.00454066	0.00453833	0.00525888	0.00525888	0.00453869	0.0052593	0.00358148	0.00525888	0.00525888	0.00549995	0.00477933	0.00622094	0.00622094	0.00646324	0.00646235	0.00670245	0.00622315	0.00574098	0.00598134	0.00574121	0.00574121	0.00598134	0.00550115	0.00550137	0.00550137	0.00526116	0.00502105	0.00574144	0.00574121	0.00574144	0.00598158	0.00598182	0.0062223	0.0062223	0.00646261	0.00646209	0.0062218	0.00622205	0.00646209
KX434457_CPV-2a_Italy_2010	0.0105827	0.00936677	0.0132536	0.00526418	0.00526418	0.00526418	0.00478141	0.00550169	0.00574177	0.0045411	0.0043011	0.00382067	0.0011916	0.0011916	0.00358148	0.00478037	0.00430051	0.00526002	0.00526002	0.00550115	0.00478037	0.00573826	0.00525846	0.00694234	0.00694138	0.00718155	0.00670219	0.0062197	0.00646017	0.00621995	0.00621995	0.00646017	0.00597981	0.00598004	0.00598004	0.00573973	0.00549952	0.0062202	0.00621995	0.0062202	0.00646043	0.00646068	0.00670126	0.00670126	0.00694166	0.0069411	0.00670073	0.006701	0.0069411
MF177232_CPV-2b_Italy_1998	0.0110696	0.00888492	0.0137428	0.00478481	0.00478481	0.00478481	0.00478207	0.00502243	0.0052624	0.00406241	0.00478188	0.00430016	0.00550049	0.00550049	0.00501976	0.00574121	0.0043011	0.00574075	0.00574075	0.00598217	0.00526074	0.00646324	0.00598265	0.00670576	0.00670484	0.00694509	0.00646554	0.00598299	0.00622352	0.00598323	0.00598323	0.00622352	0.00574302	0.00574325	0.00574325	0.00550289	0.00526261	0.00598347	0.00598323	0.00598347	0.00622376	0.00622401	0.00646465	0.00646465	0.00670511	0.00670457	0.00646413	0.00646439	0.00670457
MF177265_CPV-2a_Ecuador_2011	0.0115563	0.0103369	0.0142317	0.00622697	0.00622697	0.00622697	0.00574292	0.00598371	0.00622401	0.00502214	0.00622315	0.00525981	0.00646209	0.00646209	0.00574042	0.00670326	0.00574098	0.00622155	0.00622155	0.00598004	0.00622205	0.00646146	0.005981	0.00670391	0.00670299	0.00694317	0.00646375	0.00598134	0.0062218	0.00598158	0.00598158	0.0062218	0.00574144	0.00574167	0.00574167	0.00550137	0.00526116	0.00598182	0.00598158	0.00598182	0.00622205	0.0062223	0.00646286	0.00646286	0.00670326	0.00670272	0.00646235	0.00646261	0.00670272
MF177268_CPV-2a_Ecuador_2011	0.0113134	0.0100946	0.0139877	0.00598631	0.00598631	0.00598631	0.00550257	0.00574325	0.00598347	0.00478207	0.00598265	0.00501976	0.00622155	0.00622155	0.00550017	0.00646261	0.00550071	0.00598111	0.00598111	0.00573973	0.00598158	0.00622094	0.00574065	0.00646324	0.00646235	0.00670245	0.00622315	0.00574098	0.00598134	0.00574121	0.00574121	0.00598134	0.00550115	0.00550137	0.00550137	0.00526116	0.00502105	0.00574144	0.00574121	0.00574144	0.00598158	0.00598182	0.0062223	0.0062223	0.00646261	0.00646209	0.0062218	0.00622205	0.00646209
MF177269_CPV-2b_Ecuador_2011	0.0113134	0.0100946	0.0139877	0.00598631	0.00598631	0.00598631	0.00550257	0.00526303	0.0055031	0.00430254	0.00550235	0.00501976	0.00622155	0.00622155	0.00550017	0.00646261	0.00502085	0.00550093	0.00550093	0.00525981	0.00550137	0.00574065	0.00526065	0.00598265	0.00598182	0.0062218	0.00574269	0.00526095	0.00550115	0.00526116	0.00526116	0.00550115	0.00502125	0.00502145	0.00502145	0.00478141	0.00454146	0.00526137	0.00526116	0.00526137	0.00550137	0.00550159	0.0057419	0.0057419	0.00598206	0.00598158	0.00574144	0.00574167	0.00598158
MF177276_CPV-2a_Ecuador_2011	0.0122853	0.0110641	0.0149635	0.00694922	0.00694922	0.00694922	0.00646427	0.00670537	0.00694592	0.00574269	0.00694496	0.00598028	0.00718398	0.00718398	0.00646146	0.00742547	0.00646209	0.00742488	0.00742488	0.0071827	0.00694372	0.00718327	0.00670233	0.0074262	0.00742518	0.00766557	0.00718583	0.00670272	0.00694345	0.00670299	0.00670299	0.00694345	0.00646261	0.00646286	0.00646286	0.0062223	0.00598182	0.00670326	0.00670299	0.00670326	0.00694372	0.006944	0.00718484	0.00718484	0.00742547	0.00742488	0.00718426	0.00718455	0.00742488
MF177277_CPV-2a_Ecuador_2011	0.0120416	0.0108211	0.0147187	0.00670803	0.00670803	0.00670803	0.0062234	0.00646439	0.00670484	0.00550213	0.00670391	0.00573973	0.00694289	0.00694289	0.00622069	0.00718426	0.0062213	0.00718369	0.00718369	0.00694166	0.00670272	0.00694221	0.00646146	0.00718497	0.00718398	0.00742429	0.00694468	0.00646183	0.00670245	0.00646209	0.00646209	0.00670245	0.0062218	0.00622205	0.00622205	0.00598158	0.00574121	0.00646235	0.00646209	0.00646235	0.00670272	0.00670299	0.00694372	0.00694372	0.00718426	0.00718369	0.00694317	0.00694345	0.00718369
EF011664_CPV-2a_China_2004	0.00985702	0.0081593	0.0125253	0.00454406	0.00454406	0.00454406	0.00358289	0.00478169	0.00502154	0.00382218	0.00454128	0.00358303	0.00478207	0.00526231	0.00526137	0.00598336	0.00454227	0.00598288	0.00598288	0.00622451	0.00550257	0.0062218	0.00574144	0.00646413	0.00646324	0.00670338	0.00622401	0.00574177	0.00598217	0.005742	0.005742	0.00598217	0.00550191	0.00550213	0.00550213	0.00526189	0.00502174	0.00574223	0.005742	0.00574223	0.00598241	0.00598265	0.00622315	0.00622315	0.0064635	0.00646298	0.00622266	0.00622291	0.00646298
JQ268283_CPV-2a_China_2011	0.0113104	0.00960843	0.0134977	0.0055043	0.0055043	0.0055043	0.00454128	0.00526168	0.00550169	0.00430144	0.00550093	0.00454146	0.00574223	0.00622315	0.00622205	0.00694524	0.00550213	0.00598265	0.00598265	0.00622426	0.00598312	0.00622205	0.00574167	0.00646439	0.0064635	0.00670365	0.00622426	0.005742	0.00598241	0.00526168	0.00574223	0.00598241	0.00550213	0.00550235	0.00550235	0.0052621	0.00502194	0.00574246	0.00574223	0.00574246	0.00598265	0.00598288	0.0062234	0.0062234	0.00646375	0.00646324	0.00622291	0.00622315	0.00646324
KM457102_CPV-2a_Uruguay_2010	0.0125243	0.0108187	0.0152026	0.00670657	0.00670657	0.00670657	0.00574121	0.00646298	0.00670338	0.00550093	0.00670245	0.00526095	0.00694441	0.00694441	0.00646235	0.00766724	0.00622266	0.00718526	0.00718526	0.00718682	0.00670418	0.00742488	0.00694372	0.00718654	0.00766693	0.00790742	0.00742752	0.00694413	0.00718497	0.00694441	0.00694441	0.00718497	0.00670391	0.00670418	0.00670418	0.0064635	0.00622291	0.00694468	0.00694441	0.00694468	0.00718526	0.00718554	0.0074265	0.0074265	0.00766724	0.00766663	0.0074259	0.0074262	0.00766663
KM457132_CPV-2a_Uruguay_2010	0.0125243	0.0108187	0.0152026	0.00670657	0.00670657	0.00670657	0.00574121	0.00646298	0.00670338	0.00550093	0.00670245	0.00526095	0.00694441	0.00694441	0.00646235	0.00766724	0.00622266	0.00718526	0.00718526	0.00718682	0.00670418	0.00742488	0.00694372	0.00718654	0.00766693	0.00790742	0.00742752	0.00694413	0.00718497	0.00694441	0.00694441	0.00718497	0.00670391	0.00670418	0.00670418	0.0064635	0.00622291	0.00694468	0.00694441	0.00694468	0.00718526	0.00718554	0.0074265	0.0074265	0.00766724	0.00766663	0.0074259	0.0074262	0.00766663
KM457133_CPV-2a_Uruguay_2010	0.0122811	0.0105762	0.0149584	0.0064658	0.0064658	0.0064658	0.00550093	0.00622241	0.00646272	0.00526074	0.00646183	0.00550115	0.00670365	0.00718526	0.00670299	0.00790837	0.00646324	0.0074262	0.0074262	0.00742782	0.00694496	0.00718398	0.00670299	0.00694564	0.0074259	0.00766632	0.00718654	0.00670338	0.00694413	0.00670365	0.00670365	0.00694413	0.00646324	0.0064635	0.0064635	0.00622291	0.00598241	0.00670391	0.00670365	0.00670391	0.00694441	0.00694468	0.00718554	0.00718554	0.0074262	0.00742561	0.00718497	0.00718526	0.00742561
KM457134_CPV-2a_Uruguay_2010	0.0122811	0.0105762	0.0149584	0.0064658	0.0064658	0.0064658	0.00550093	0.00622241	0.00646272	0.00526074	0.00646183	0.00550115	0.00670365	0.00718526	0.00670299	0.00790837	0.00646324	0.0074262	0.0074262	0.00742782	0.00694496	0.00718398	0.00670299	0.00694564	0.0074259	0.00766632	0.00718654	0.00670338	0.00694413	0.00670365	0.00670365	0.00694413	0.00646324	0.0064635	0.0064635	0.00622291	0.00598241	0.00670391	0.00670365	0.00670391	0.00694441	0.00694468	0.00718554	0.00718554	0.0074262	0.00742561	0.00718497	0.00718526	0.00742561
KM457136_CPV-2a_Uruguay_2011	0.0125243	0.0108187	0.0152026	0.00670657	0.00670657	0.00670657	0.00574121	0.00646298	0.00670338	0.00550093	0.00670245	0.00526095	0.00694441	0.00694441	0.00646235	0.00766724	0.00622266	0.00718526	0.00718526	0.00718682	0.00670418	0.00742488	0.00694372	0.00718654	0.00766693	0.00790742	0.00742752	0.00694413	0.00718497	0.00694441	0.00694441	0.00718497	0.00670391	0.00670418	0.00670418	0.0064635	0.00622291	0.00694468	0.00694441	0.00694468	0.00718526	0.00718554	0.0074265	0.0074265	0.00766724	0.00766663	0.0074259	0.0074262	0.00766663
KM457137_CPV-2a_Uruguay_2011	0.0122811	0.0105762	0.0149584	0.0064658	0.0064658	0.0064658	0.00550093	0.00622241	0.00646272	0.00526074	0.00646183	0.00550115	0.00670365	0.00718526	0.00670299	0.00790837	0.00646324	0.0074262	0.0074262	0.00742782	0.00694496	0.00718398	0.00670299	0.00694564	0.0074259	0.00766632	0.00718654	0.00670338	0.00694413	0.00670365	0.00670365	0.00694413	0.00646324	0.0064635	0.0064635	0.00622291	0.00598241	0.00670391	0.00670365	0.00670391	0.00694441	0.00694468	0.00718554	0.00718554	0.0074262	0.00742561	0.00718497	0.00718526	0.00742561
KM457138_CPV-2a_Uruguay_2011	0.0122811	0.0105762	0.0149584	0.0064658	0.0064658	0.0064658	0.00550093	0.00622241	0.00646272	0.00526074	0.00646183	0.00550115	0.00670365	0.00718526	0.00670299	0.00790837	0.00646324	0.0074262	0.0074262	0.00742782	0.00694496	0.00718398	0.00670299	0.00694564	0.0074259	0.00766632	0.00718654	0.00670338	0.00694413	0.00670365	0.00670365	0.00694413	0.00646324	0.0064635	0.0064635	0.00622291	0.00598241	0.00670391	0.00670365	0.00670391	0.00694441	0.00694468	0.00718554	0.00718554	0.0074262	0.00742561	0.00718497	0.00718526	0.00742561
KM457141_CPV-2a_Uruguay_2011	0.0122811	0.0105762	0.0149584	0.0064658	0.0064658	0.0064658	0.00550093	0.00622241	0.00646272	0.00526074	0.00646183	0.00550115	0.00670365	0.00718526	0.00670299	0.00790837	0.00646324	0.0074262	0.0074262	0.00742782	0.00694496	0.00718398	0.00670299	0.00694564	0.0074259	0.00766632	0.00718654	0.00670338	0.00694413	0.00670365	0.00670365	0.00694413	0.00646324	0.0064635	0.0064635	0.00622291	0.00598241	0.00670391	0.00670365	0.00670391	0.00694441	0.00694468	0.00718554	0.00718554	0.0074262	0.00742561	0.00718497	0.00718526	0.00742561
KM457143_CPV-2a_Uruguay_2011	0.0127677	0.0110612	0.0154469	0.00694743	0.00694743	0.00694743	0.00598158	0.00670365	0.00694413	0.00574121	0.00694317	0.00550115	0.00718526	0.00718526	0.00670299	0.00790837	0.00646324	0.0074262	0.0074262	0.00742782	0.00694496	0.00766587	0.00718455	0.00742752	0.00790805	0.00814862	0.0076686	0.00718497	0.0074259	0.00718526	0.00718526	0.0074259	0.00694468	0.00694496	0.00694496	0.00670418	0.0064635	0.00718554	0.00718526	0.00718554	0.0074262	0.0074265	0.00766754	0.00766754	0.00790837	0.00790774	0.00766693	0.00766724	0.00790774
KM457135_CPV-2a_Uruguay_2011	0.01277	0.0110632	0.0154497	0.00694867	0.00694867	0.00694867	0.00598265	0.00670484	0.00694536	0.00574223	0.00694441	0.00550213	0.00718654	0.00718654	0.00670418	0.00790978	0.00646439	0.00742752	0.00742752	0.00742914	0.0069462	0.00766724	0.00718583	0.00742885	0.00790946	0.00815007	0.00766997	0.00718625	0.00742723	0.00718654	0.00718654	0.00742723	0.00694592	0.0069462	0.0069462	0.00670537	0.00646465	0.00718682	0.00718654	0.00718682	0.00742752	0.00742782	0.00766891	0.00766891	0.00790978	0.00790915	0.0076683	0.0076686	0.00790915
KM457140_CPV-2a_Uruguay_2011	0.0127672	0.0110608	0.0154463	0.00694715	0.00694715	0.00694715	0.00598134	0.00670338	0.00694385	0.00574098	0.00694289	0.00598158	0.00718497	0.00766693	0.00718426	0.00839058	0.00694441	0.00790805	0.00790805	0.00790978	0.0074265	0.00766557	0.00718426	0.00742723	0.00790774	0.00814829	0.0076683	0.00718468	0.00742561	0.00718497	0.00718497	0.00742561	0.00694441	0.00694468	0.00694468	0.00670391	0.00646324	0.00718526	0.00718497	0.00718526	0.0074259	0.0074262	0.00766724	0.00766724	0.00790805	0.00790742	0.00766663	0.00766693	0.00790742
KR002802_CPV-2a_China_2014	0.0122816	0.0105766	0.014959	0.00646605	0.00646605	0.00646605	0.00550115	0.00622266	0.00646298	0.00526095	0.00646209	0.00550137	0.00670391	0.00718554	0.00670326	0.00790869	0.0064635	0.0074265	0.0074265	0.00742812	0.00694524	0.00718426	0.00670326	0.00694592	0.0074262	0.00766663	0.00718682	0.00670365	0.00694441	0.00670391	0.00670391	0.00694441	0.0064635	0.00646375	0.00646375	0.00622315	0.00598265	0.00670418	0.00670391	0.00670418	0.00694468	0.00694496	0.00718583	0.00718583	0.0074265	0.0074259	0.00718526	0.00718554	0.0074259
KR002804_CPV-2a_China_2014	0.0127667	0.0110604	0.0154457	0.00694688	0.00694688	0.00694688	0.00598111	0.00670311	0.00694357	0.00574075	0.00694262	0.00598134	0.00718468	0.00766663	0.00718398	0.00839024	0.00694413	0.00790774	0.00790774	0.00790946	0.0074262	0.00766526	0.00718398	0.00742693	0.00790742	0.00814797	0.00766799	0.0071844	0.00742531	0.00718468	0.00718468	0.00742531	0.00694413	0.00694441	0.00694441	0.00670365	0.00646298	0.00718497	0.00718468	0.00718497	0.00742561	0.0074259	0.00766693	0.00766693	0.00790774	0.00790711	0.00766632	0.00766663	0.00790711
KR002794_CPV-2a_China_2013	0.0117937	0.0100906	0.0144688	0.00598395	0.00598395	0.00598395	0.00502016	0.00574098	0.00598111	0.00478018	0.00598028	0.00502036	0.0062218	0.00670299	0.0067018	0.00742547	0.00598158	0.00646235	0.00646235	0.00670418	0.00646286	0.0067018	0.00622119	0.00694441	0.00694345	0.00718369	0.00670418	0.00622155	0.00646209	0.00574098	0.0062218	0.00646209	0.00598158	0.00598182	0.00598182	0.00574144	0.00550115	0.00622205	0.0062218	0.00622205	0.00646235	0.00646261	0.00670326	0.00670326	0.00694372	0.00694317	0.00670272	0.00670299	0.00694317
KR002797_CPV-2a_China_2013	0.0120363	0.0103324	0.0147122	0.00622426	0.00622426	0.00622426	0.00526002	0.00598111	0.0062213	0.00501996	0.00622045	0.00526023	0.00646209	0.00694345	0.00694221	0.00766618	0.0062218	0.00670272	0.00670272	0.00694468	0.00670326	0.00694221	0.00646146	0.00718497	0.00718398	0.00742429	0.00694468	0.00646183	0.00670245	0.00598111	0.00646209	0.00670245	0.0062218	0.00622205	0.00622205	0.00598158	0.00574121	0.00646235	0.00646209	0.00646235	0.00670272	0.00670299	0.00694372	0.00694372	0.00718426	0.00718369	0.00694317	0.00694345	0.00718369
KR002798_CPV-2a_China_2013	0.011308	0.00960633	0.013981	0.0055031	0.0055031	0.0055031	0.0045403	0.00526054	0.00550049	0.00430051	0.00549974	0.00454048	0.00574098	0.0062218	0.00622069	0.00694372	0.00550093	0.00646235	0.00646235	0.00670418	0.00598182	0.00622069	0.00574042	0.00598241	0.00646209	0.00670219	0.00622291	0.00574075	0.00598111	0.00574098	0.00574098	0.00598111	0.00550093	0.00550115	0.00550115	0.00526095	0.00502085	0.00574121	0.00574098	0.00574121	0.00598134	0.00598158	0.00622205	0.00622205	0.00646235	0.00646183	0.00622155	0.0062218	0.00646183
KR002801_CPV-2a_China_2014	0.0117958	0.0100924	0.0144714	0.00598501	0.00598501	0.00598501	0.00502105	0.005742	0.00598217	0.00478103	0.00598134	0.00502125	0.00622291	0.00670418	0.00670299	0.00742679	0.00598265	0.0064635	0.0064635	0.00670537	0.00646401	0.00670299	0.0062223	0.00646465	0.00694468	0.00718497	0.00670537	0.00622266	0.00646324	0.00622291	0.00622291	0.00646324	0.00598265	0.00598288	0.00598288	0.00574246	0.00550213	0.00574223	0.005742	0.00574223	0.00598241	0.00598265	0.00622315	0.00622315	0.0064635	0.00694441	0.00670391	0.00670418	0.00694441
KR002795_CPV-2a_China_2013	0.0127649	0.0110588	0.0154435	0.00694592	0.00694592	0.00694592	0.00598028	0.00670219	0.00694262	0.00573996	0.00694166	0.00549995	0.00718369	0.00718369	0.00718241	0.00790665	0.00598134	0.00694289	0.00694289	0.00718497	0.00694345	0.0076642	0.00718299	0.00790742	0.00790633	0.00814684	0.00766693	0.0071834	0.00742429	0.00670219	0.00718369	0.00742429	0.00694317	0.00694345	0.00694345	0.00670272	0.00646209	0.00718398	0.00718369	0.00718398	0.00742458	0.00742488	0.00766587	0.00766587	0.00790665	0.00790601	0.00766526	0.00766557	0.00790601
MF423125_CPV-2a_Canada_2014	0.0113075	0.00960594	0.0139805	0.00550289	0.00550289	0.00550289	0.00454012	0.00526033	0.00550027	0.00430033	0.00549952	0.0045403	0.00574075	0.00622155	0.00622045	0.00694345	0.00550071	0.00646209	0.00646209	0.00670391	0.00598158	0.00622045	0.00574019	0.00598217	0.00646183	0.00670192	0.00622266	0.00574052	0.00598087	0.00574075	0.00574075	0.00598087	0.00550071	0.00550093	0.00550093	0.00526074	0.00502065	0.00574098	0.00574075	0.00574098	0.00598111	0.00598134	0.0062218	0.0062218	0.00646209	0.00646158	0.0062213	0.00622155	0.00646158
JX660690_CPV-2a_China_2011	0.0113138	0.0096113	0.0139883	0.00550594	0.00550594	0.00550594	0.00454263	0.00574348	0.00598371	0.00478226	0.00550257	0.00454281	0.00574394	0.00622501	0.00574338	0.0069473	0.00550376	0.00694675	0.00694675	0.00694826	0.00646568	0.00718583	0.00670472	0.00742885	0.00742782	0.0076683	0.00718839	0.00670511	0.00694592	0.00670537	0.00670537	0.00694592	0.0064649	0.00646516	0.00646516	0.00622451	0.00598395	0.00670564	0.00670537	0.00670564	0.0069462	0.00694647	0.0071874	0.0071874	0.00742812	0.00742752	0.00718682	0.00718711	0.00742752
KF638400_CPV-2a_China_2010	0.0115508	0.0098484	0.0142249	0.00574348	0.00574348	0.00574348	0.00478018	0.00550071	0.00574075	0.0045403	0.00573996	0.00478037	0.00598134	0.00646235	0.00598076	0.00718455	0.00574121	0.00670299	0.00670299	0.00670445	0.0062223	0.0064612	0.00598076	0.00622291	0.00670272	0.00694289	0.0064635	0.00598111	0.00622155	0.00598134	0.00598134	0.00622155	0.00574121	0.00574144	0.00574144	0.00550115	0.00526095	0.00598158	0.00598134	0.00598158	0.0062218	0.00622205	0.00646261	0.00646261	0.00670299	0.00670245	0.00646209	0.00646235	0.00670245
KM457139_CPV-2a_Uruguay_2011	0.0115554	0.00985231	0.0142305	0.00574575	0.00574575	0.00574575	0.00478207	0.00550289	0.00574302	0.00454209	0.00549974	0.0052621	0.00598371	0.0064649	0.00598312	0.00694372	0.00622401	0.00670564	0.00670564	0.0067071	0.00622476	0.00502234	0.00502234	0.00430424	0.00430365	0.00454326	0.00406466	0.0035843	0.00382399	0.00358444	0.00358444	0.00382399	0.00382399	0.00382414	0.00382414	0.00358444	0.00334483	0.00406377	0.00406361	0.00406377	0.00430348	0.00430365	0.00454362	0.00454362	0.00478349	0.00430348	0.00406377	0.00406394	0.00430348
MF069442_CPV-2a_Canada_2010	0.0108182	0.00911885	0.0134883	0.00502065	0.00502065	0.00502065	0.00453833	0.0054981	0.00573803	0.00453815	0.00549735	0.00453851	0.00573849	0.00621909	0.00621799	0.0069407	0.00549854	0.00694015	0.00694015	0.00718213	0.00645954	0.007179	0.00669835	0.00742178	0.00742076	0.00766101	0.00718155	0.00669874	0.00693932	0.006699	0.006699	0.00693932	0.00645876	0.00645902	0.00645902	0.0062186	0.00597827	0.00669927	0.006699	0.00669927	0.00693959	0.00693987	0.00718056	0.00718056	0.00742105	0.00742046	0.00717999	0.00718028	0.00742046
MF069443_CPV-2a_Canada_2016	0.0108178	0.00911848	0.0134877	0.00502045	0.00502045	0.00502045	0.00453815	0.00549788	0.0057378	0.00453797	0.00549713	0.00453833	0.00573826	0.00621885	0.00621774	0.00694042	0.00549832	0.00693987	0.00693987	0.00718184	0.00645928	0.00717871	0.00669808	0.00742149	0.00742046	0.0076607	0.00718127	0.00669847	0.00693904	0.00669874	0.00669874	0.00693904	0.00645851	0.00645876	0.00645876	0.00621835	0.00597803	0.0062186	0.00669874	0.006699	0.00693932	0.00693959	0.00718028	0.00718028	0.00742076	0.00742017	0.0071797	0.00717999	0.00742017
MF069444_CPV-2a_Canada_2016	0.0108178	0.00911848	0.0134877	0.00502045	0.00502045	0.00502045	0.00453815	0.00549788	0.0057378	0.00453797	0.00549713	0.00453833	0.00573826	0.00621885	0.00621774	0.00694042	0.00549832	0.00693987	0.00693987	0.00718184	0.00645928	0.00717871	0.00669808	0.00742149	0.00742046	0.0076607	0.00718127	0.00669847	0.00693904	0.00669874	0.00669874	0.00693904	0.00645851	0.00645876	0.00645876	0.00621835	0.00597803	0.0062186	0.00669874	0.006699	0.00693932	0.00693959	0.00718028	0.00718028	0.00742076	0.00742017	0.0071797	0.00717999	0.00742017
KX434454_CPV-2a_Italy_2009	0.0100946	0.0083969	0.0127626	0.00430237	0.00430237	0.00430237	0.00334207	0.00453994	0.00477961	0.00358119	0.00429974	0.0033422	0.0045403	0.00502016	0.00453985	0.00574065	0.00430068	0.00525981	0.00525981	0.00526095	0.00526023	0.00597898	0.00549898	0.00622106	0.0062202	0.00646017	0.00598111	0.0054993	0.00573951	0.00549952	0.00549952	0.00573951	0.0052596	0.00525981	0.00525981	0.00501976	0.0047798	0.00549974	0.00549952	0.00549974	0.00573973	0.00573996	0.00598028	0.00598028	0.00622045	0.00621995	0.00597981	0.00598004	0.00621995
MG434738_CPV-2a_Italy_2016	0.0117968	0.0100932	0.0144725	0.00598549	0.00598549	0.00598549	0.00502145	0.00622291	0.00646324	0.00526116	0.00598182	0.00453967	0.00478075	0.00478075	0.00477953	0.00502036	0.00502016	0.00454048	0.00454048	0.00478122	0.00358211	0.00718455	0.00670352	0.00742752	0.0074265	0.00766693	0.00718711	0.00670391	0.00694468	0.00670418	0.00670418	0.00694468	0.00646375	0.00646401	0.00646401	0.0062234	0.00598288	0.00670445	0.00670418	0.00670445	0.00694496	0.00694524	0.00718612	0.00718612	0.00742679	0.0074262	0.00718554	0.00718583	0.0074262
MG434740_CPV-2a_Italy_2017	0.0120377	0.0103336	0.014714	0.00622501	0.00622501	0.00622501	0.00526065	0.00646235	0.00670272	0.00550039	0.00622119	0.00477868	0.00501987	0.00501987	0.00501858	0.00525951	0.0052593	0.00477953	0.00477953	0.00502036	0.00382098	0.00742415	0.00694304	0.00766724	0.00766618	0.00790665	0.00742679	0.00694345	0.00718426	0.00694372	0.00694372	0.00718426	0.00670326	0.00670352	0.00670352	0.00646286	0.0062223	0.006944	0.00694372	0.006944	0.00718455	0.00718484	0.00742577	0.00742577	0.00766649	0.00766587	0.00742518	0.00742547	0.00766587
MG434742_CPV-2a_Italy_2017	0.0120377	0.0103336	0.014714	0.00622501	0.00622501	0.00622501	0.00526065	0.00646235	0.00670272	0.00550039	0.00622119	0.00477868	0.00501987	0.00501987	0.00501858	0.00525951	0.0052593	0.00477953	0.00477953	0.00502036	0.00382098	0.00742415	0.00694304	0.00766724	0.00766618	0.00790665	0.00742679	0.00694345	0.00718426	0.00694372	0.00694372	0.00718426	0.00670326	0.00670352	0.00670352	0.00646286	0.0062223	0.006944	0.00694372	0.006944	0.00718455	0.00718484	0.00742577	0.00742577	0.00766649	0.00766587	0.00742518	0.00742547	0.00766587
MG434739_CPV-2a_Italy_2016	0.0117947	0.0100914	0.0144699	0.00598442	0.00598442	0.00598442	0.00502056	0.0062218	0.00646209	0.00526023	0.00598076	0.00453887	0.00477991	0.00477991	0.00477868	0.00501947	0.00501927	0.00453967	0.00453967	0.00478037	0.00358148	0.00718327	0.00670233	0.0074262	0.00742518	0.00766557	0.00718583	0.00670272	0.00694345	0.00670299	0.00670299	0.00694345	0.00646261	0.00646286	0.00646286	0.0062223	0.00598182	0.00670326	0.00670299	0.00670326	0.00694372	0.006944	0.00718484	0.00718484	0.00742547	0.00742488	0.00718426	0.00718455	0.00742488
MG434741_CPV-2a_Italy_2017	0.0115517	0.00984918	0.014226	0.00574394	0.00574394	0.00574394	0.00478056	0.00598134	0.00622155	0.00502016	0.00574042	0.00429915	0.00454003	0.00454003	0.00453887	0.00477953	0.00477933	0.00429991	0.00429991	0.00454048	0.00334207	0.00694249	0.00646171	0.00718526	0.00718426	0.00742458	0.00694496	0.00646209	0.00670272	0.00646235	0.00646235	0.00670272	0.00622205	0.0062223	0.0062223	0.00598182	0.00574144	0.00646261	0.00646235	0.00646261	0.00670299	0.00670326	0.006944	0.006944	0.00718455	0.00718398	0.00694345	0.00694372	0.00718398
MG434743_CPV-2a_Italy_2017	0.0117947	0.0100914	0.0144699	0.00598442	0.00598442	0.00598442	0.00502056	0.0062218	0.00646209	0.00526023	0.00598076	0.00453887	0.00477991	0.00477991	0.00477868	0.00501947	0.00501927	0.00453967	0.00453967	0.00478037	0.00358148	0.00718327	0.00670233	0.0074262	0.00742518	0.00766557	0.00718583	0.00670272	0.00694345	0.00670299	0.00670299	0.00694345	0.00646261	0.00646286	0.00646286	0.0062223	0.00598182	0.00670326	0.00670299	0.00670326	0.00694372	0.006944	0.00718484	0.00718484	0.00742547	0.00742488	0.00718426	0.00718455	0.00742488
MG434744_CPV-2a_Italy_2017	0.0117947	0.0100914	0.0144699	0.00598442	0.00598442	0.00598442	0.00502056	0.0062218	0.00646209	0.00526023	0.00598076	0.00453887	0.00477991	0.00477991	0.00477868	0.00501947	0.00501927	0.00453967	0.00453967	0.00478037	0.00358148	0.00718327	0.00670233	0.0074262	0.00742518	0.00766557	0.00718583	0.00670272	0.00694345	0.00670299	0.00670299	0.00694345	0.00646261	0.00646286	0.00646286	0.0062223	0.00598182	0.00670326	0.00670299	0.00670326	0.00694372	0.006944	0.00718484	0.00718484	0.00742547	0.00742488	0.00718426	0.00718455	0.00742488
MG434745_CPV-2a_Italy_2017	0.0117947	0.0100914	0.0144699	0.00598442	0.00598442	0.00598442	0.00502056	0.0062218	0.00646209	0.00526023	0.00598076	0.00453887	0.00477991	0.00477991	0.00477868	0.00501947	0.00501927	0.00453967	0.00453967	0.00478037	0.00358148	0.00718327	0.00670233	0.0074262	0.00742518	0.00766557	0.00718583	0.00670272	0.00694345	0.00670299	0.00670299	0.00694345	0.00646261	0.00646286	0.00646286	0.0062223	0.00598182	0.00670326	0.00670299	0.00670326	0.00694372	0.006944	0.00718484	0.00718484	0.00742547	0.00742488	0.00718426	0.00718455	0.00742488
KY073269_CPV-2c_Brazil_2015	0.012287	0.0105813	0.0144772	0.00646887	0.00646887	0.00646887	0.00598442	0.00574473	0.00598501	0.0047833	0.00574144	0.00598371	0.0071881	0.0071881	0.00670564	0.00718583	0.00598501	0.00646375	0.00646375	0.00670564	0.00646657	0.00526158	0.00478179	0.00502105	0.00502036	0.00526002	0.00478141	0.00430068	0.00454048	0.00430085	0.00430085	0.00454048	0.00406129	0.00406145	0.00406145	0.00382181	0.00358225	0.00430102	0.00430085	0.00430102	0.00454066	0.00454084	0.00478075	0.00478075	0.00502056	0.00502016	0.00478037	0.00478056	0.00502016
MF416372_CPV-2_USA_2015	0.0120389	0.0103347	0.0147154	0.00622562	0.00622562	0.00622562	0.00526116	0.00598241	0.00622266	0.00502105	0.00574144	0.00574098	0.00694441	0.00694441	0.00550115	0.00670418	0.00574223	0.0052596	0.0052596	0.00526074	0.00574246	0.00694372	0.00646286	0.00670245	0.00670153	0.00694166	0.00646235	0.00598004	0.00622045	0.00598028	0.00598028	0.00622045	0.00526023	0.00574042	0.00574042	0.00550017	0.00526002	0.00598052	0.00598028	0.00598052	0.00622069	0.00622094	0.00646146	0.00646146	0.00622119	0.00670126	0.00598052	0.00598076	0.00622069
MF457594_CPV-2c_USA_2015	0.011798	0.010579	0.014474	0.00646746	0.00646746	0.00646746	0.00598312	0.00622401	0.00646439	0.0052621	0.00550213	0.00598241	0.00670484	0.00670484	0.00622291	0.0069462	0.00598371	0.00550071	0.00550071	0.005742	0.00598395	0.0067018	0.00622119	0.00646068	0.00645979	0.0066998	0.00622069	0.00573871	0.00597898	0.00573894	0.00573894	0.00597898	0.00549898	0.0054992	0.0054992	0.00525909	0.00501907	0.00573917	0.00573894	0.00573917	0.00597922	0.00597946	0.00621984	0.00621984	0.00646005	0.00645954	0.00621934	0.00621959	0.00645954
MF177241_CPV-2a_Argentina_2003	0.0113134	0.0100946	0.013014	0.00550572	0.00550572	0.00550572	0.00502254	0.00646413	0.00670457	0.00550191	0.00598004	0.005742	0.00694564	0.00694564	0.00598241	0.00646209	0.00598347	0.00718596	0.00718596	0.00742825	0.00670484	0.00790774	0.0074262	0.0081512	0.00815007	0.00839073	0.00791056	0.00742663	0.00766769	0.00742693	0.00742693	0.00766769	0.00718625	0.00718654	0.00718654	0.00694564	0.00670484	0.00742723	0.00742693	0.00742723	0.00766799	0.0076683	0.00790946	0.00790946	0.0081504	0.00814974	0.00790883	0.00790915	0.00814974
MF177246_CPV-2b_Argentina_2009	0.010829	0.0096113	0.0130145	0.00550594	0.00550594	0.00550594	0.00502274	0.00598371	0.00622401	0.00502214	0.00550017	0.00574223	0.00694592	0.00694592	0.00598265	0.00646235	0.00550332	0.00670511	0.00670511	0.00694715	0.00622426	0.0074265	0.00694524	0.00766966	0.0076686	0.00790915	0.00742914	0.00694564	0.00718654	0.00694592	0.00694592	0.00718654	0.00670537	0.00670564	0.00670564	0.0064649	0.00622426	0.0069462	0.00694592	0.0069462	0.00718682	0.00718711	0.00742812	0.00742812	0.00766891	0.0076683	0.00742752	0.00742782	0.0076683
MF177281_CPV-2a_Uruguay_2006	0.0113125	0.0100938	0.0130119	0.00550528	0.00550528	0.00550528	0.00502214	0.00646362	0.00670404	0.00550147	0.00597957	0.00574154	0.00694509	0.00694509	0.00598193	0.00646158	0.00598299	0.00718539	0.00718539	0.00742766	0.0067043	0.00790711	0.00742561	0.00815055	0.00814942	0.00839006	0.00790992	0.00742604	0.00766707	0.00742634	0.00742634	0.00766707	0.00718568	0.00718596	0.00718596	0.00694509	0.0067043	0.00742663	0.00742634	0.00742663	0.00766738	0.00766769	0.00790883	0.00790883	0.00814974	0.00814909	0.0079082	0.00790852	0.00814909
MF177256_CPV-2b_Brazil_2013	0.0132682	0.0120437	0.0149749	0.00743695	0.00743695	0.00743695	0.00695102	0.00791542	0.00815654	0.00695018	0.00742914	0.0076727	0.00888104	0.00888104	0.00791401	0.00839507	0.0069517	0.00863933	0.00863933	0.00888262	0.00815686	0.00936305	0.00888016	0.00960766	0.00960633	0.00984761	0.0093664	0.00888068	0.00912247	0.00888104	0.00888104	0.00912247	0.00863968	0.00864003	0.00864003	0.0083984	0.00815686	0.00888139	0.00888104	0.00888139	0.00912284	0.0091232	0.0093651	0.0093651	0.00960671	0.00960594	0.00936435	0.00936473	0.00960594
MF177258_CPV-2b_Brazil_2013	0.0125349	0.0113125	0.0142394	0.00671215	0.00671215	0.00671215	0.00622722	0.00719038	0.0074312	0.00622647	0.00670511	0.00694811	0.00815476	0.00815476	0.00718909	0.00766966	0.00622783	0.00791338	0.00791338	0.00815621	0.00743149	0.00863625	0.00815395	0.00888033	0.0088791	0.00912011	0.00863933	0.00815443	0.00839589	0.00815476	0.00815476	0.00839589	0.00791369	0.00791401	0.00791401	0.0076727	0.00743149	0.00815508	0.00815476	0.00815508	0.00839623	0.00839656	0.00863814	0.00863814	0.00887945	0.00887874	0.00863745	0.00863779	0.00887874
MF423123_CPV-2b_Canada_2014	0.0122831	0.0105779	0.0149608	0.00694799	0.00694799	0.00694799	0.00646312	0.00670418	0.00694468	0.00574167	0.00646286	0.0054992	0.0067018	0.0067018	0.00621959	0.00694249	0.00598052	0.00550017	0.00550017	0.00574144	0.00453887	0.00766649	0.00718512	0.00790978	0.00790869	0.00814927	0.00766922	0.00694496	0.0074265	0.00718583	0.00718583	0.0074265	0.00694524	0.00694551	0.00694551	0.00670472	0.00646401	0.00718612	0.00718583	0.00718612	0.00742679	0.00742709	0.00766816	0.00766816	0.007909	0.00790837	0.00766754	0.00766785	0.00790837
MF423124_CPV-2b_Canada_2014	0.0125286	0.0108224	0.0152078	0.00719024	0.00719024	0.00719024	0.00670498	0.0069462	0.00718682	0.00598312	0.00670472	0.00574042	0.00694372	0.00694372	0.0064612	0.00718455	0.00622205	0.00574144	0.00574144	0.00598288	0.00477953	0.007909	0.00742739	0.0081525	0.00815137	0.00839207	0.00791182	0.00718711	0.00766891	0.00742812	0.00742812	0.00766891	0.0071874	0.00718768	0.00718768	0.00694675	0.00670591	0.00742841	0.00742812	0.00742841	0.00766922	0.00766952	0.00791073	0.00791073	0.0081517	0.00815105	0.00791009	0.00791041	0.00815105
KF676668_CPV-2a_China_2013	0.0142351	0.0127667	0.0164328	0.00863933	0.00863933	0.00863933	0.00766966	0.00887645	0.00911776	0.00791024	0.00863402	0.00718468	0.00839107	0.00839107	0.00790774	0.00863248	0.00766769	0.00863248	0.00863248	0.00863437	0.0081504	0.00984194	0.00935896	0.0100867	0.0100853	0.0103266	0.00984545	0.00935951	0.00960136	0.00935988	0.00935988	0.00960136	0.00911848	0.00911885	0.00911885	0.00887716	0.00863556	0.00936026	0.00935988	0.00936026	0.00960174	0.00960213	0.00984409	0.00984409	0.0100857	0.0100849	0.0098433	0.00984369	0.0100849
HQ883270_CPV-2a_China_2010	0.0142325	0.0125211	0.0164298	0.00839623	0.00839623	0.00839623	0.00742723	0.00863333	0.00887451	0.00766769	0.00839107	0.00694262	0.00814829	0.00814829	0.00766526	0.00838957	0.00742531	0.00838957	0.00838957	0.0083914	0.00790774	0.00959831	0.00911559	0.00984291	0.00984154	0.0100827	0.00960174	0.00911613	0.00935784	0.00911649	0.00911649	0.00935784	0.00887522	0.00887558	0.00887558	0.00863402	0.00839256	0.00911686	0.00911649	0.00911686	0.00935821	0.00935859	0.00960041	0.00960041	0.00984194	0.00984115	0.00959964	0.00960003	0.00984115
KR002792_CPV-2a_China_2013	0.0144766	0.0127644	0.0166747	0.00863779	0.00863779	0.00863779	0.0076683	0.00887487	0.00911613	0.00790883	0.00863248	0.0071834	0.00838957	0.00838957	0.00790633	0.00863094	0.00766632	0.00863094	0.00863094	0.00863283	0.00814894	0.00984018	0.00935729	0.0100849	0.0100835	0.0103248	0.00984369	0.00935784	0.00959964	0.00935821	0.00935821	0.00959964	0.00911686	0.00911722	0.00911722	0.00887558	0.00863402	0.00935859	0.00935821	0.00935859	0.00960003	0.00960041	0.00984233	0.00984233	0.0100839	0.0100831	0.00984154	0.00984194	0.0100831
KR002793_CPV-2b_China_2013	0.0147201	0.0130072	0.016919	0.0088791	0.0088791	0.0088791	0.00790915	0.00863368	0.00887487	0.00766799	0.0083914	0.00742399	0.0086306	0.0086306	0.00814717	0.00887206	0.00742561	0.00790742	0.00790742	0.00790915	0.00790805	0.0095987	0.00911596	0.0098433	0.00984194	0.0100831	0.00960213	0.00911649	0.00935821	0.00911686	0.00911686	0.00935821	0.00887558	0.00887593	0.00887593	0.00863437	0.0083929	0.00911722	0.00911686	0.00911722	0.00935859	0.00935896	0.0096008	0.0096008	0.00984233	0.00984154	0.00960003	0.00960041	0.00984154
KR002799_CPV-2b_China_2013	0.0147201	0.0130072	0.016919	0.0088791	0.0088791	0.0088791	0.00790915	0.00863368	0.00887487	0.00766799	0.0083914	0.00742399	0.0086306	0.0086306	0.00814717	0.00887206	0.00742561	0.00838991	0.00838991	0.00839174	0.00790805	0.0095987	0.00911596	0.0098433	0.00984194	0.0100831	0.00960213	0.00911649	0.00935821	0.00911686	0.00911686	0.00935821	0.00887558	0.00887593	0.00887593	0.00863437	0.0083929	0.00911722	0.00911686	0.00911722	0.00935859	0.00935896	0.0096008	0.0096008	0.00984233	0.00984154	0.00960003	0.00960041	0.00984154
KR002796_CPV-2b_China_2013	0.0152081	0.0134937	0.0174085	0.0093623	0.0093623	0.0093623	0.0083914	0.00911649	0.00935784	0.00815007	0.00887399	0.0079057	0.00911324	0.00911324	0.00862941	0.00935487	0.00790742	0.00838957	0.00838957	0.0083914	0.00839024	0.0100821	0.00959908	0.0103271	0.0103256	0.010567	0.0100857	0.00959964	0.00984154	0.00960003	0.00960003	0.00984154	0.00935859	0.00935896	0.00935896	0.00911722	0.00887558	0.00960041	0.00960003	0.00960041	0.00984194	0.00984233	0.0100843	0.0100843	0.010326	0.0103252	0.0100835	0.0100839	0.0103252
KR002805_CPV-2a_China_2014	0.0147196	0.0130067	0.0169183	0.00887874	0.00887874	0.00887874	0.00790883	0.00911576	0.00935709	0.00814942	0.00887328	0.00742369	0.00863025	0.00863025	0.00814684	0.0088717	0.00790679	0.0088717	0.0088717	0.00887364	0.00838957	0.0100813	0.00959831	0.0103262	0.0103248	0.0105661	0.0100849	0.00959888	0.00984076	0.00959926	0.00959926	0.00984076	0.00935784	0.00935821	0.00935821	0.00911649	0.00887487	0.00959964	0.00959926	0.00959964	0.00984115	0.00984154	0.0100835	0.0100835	0.0103252	0.0103244	0.0100827	0.0100831	0.0103244
KR002803_CPV2a_China_2014	0.0147131	0.013001	0.0169108	0.00887487	0.00887487	0.00887487	0.00790538	0.00862956	0.00887064	0.00766434	0.00886941	0.00742369	0.00911251	0.00911251	0.00862872	0.00935413	0.00790679	0.00935413	0.00935413	0.00935617	0.0088717	0.00959412	0.00911162	0.00983861	0.00983724	0.0100783	0.00959755	0.00911215	0.00935375	0.00911251	0.00911251	0.00935375	0.00887135	0.0088717	0.0088717	0.00863025	0.0083889	0.00911288	0.00911251	0.00911288	0.00935413	0.0093545	0.00959622	0.00959622	0.00983764	0.00983685	0.00959545	0.00959583	0.00983685
JQ686671_CPV-2a_China_2011	0.0147234	0.0130101	0.0169227	0.00888104	0.00888104	0.00888104	0.00791087	0.00911812	0.00935951	0.00815152	0.00887558	0.00742561	0.00863248	0.00863248	0.00814894	0.00887399	0.00790883	0.00887399	0.00887399	0.00887593	0.00839174	0.0100839	0.0096008	0.0103289	0.0103275	0.0105688	0.0100875	0.00960136	0.0098433	0.00960174	0.00960174	0.0098433	0.00936026	0.00936063	0.00936063	0.00911885	0.00887716	0.00960213	0.00960174	0.00960213	0.00984369	0.00984409	0.0100861	0.0100861	0.0103279	0.0103271	0.0100853	0.0100857	0.0103271
KY403998_CPV-2a_China_2008	0.014719	0.0130062	0.0169176	0.00887839	0.00887839	0.00887839	0.00790852	0.0091154	0.00935672	0.00814909	0.00887293	0.0074234	0.00862991	0.00862991	0.00814652	0.00887135	0.00790648	0.00887135	0.00887135	0.00887328	0.00838924	0.0100809	0.00959793	0.0103258	0.0103244	0.0105657	0.0100845	0.00959849	0.00984036	0.00959888	0.00959888	0.00984036	0.00935747	0.00935784	0.00935784	0.00911613	0.00887451	0.00959926	0.00959888	0.00959926	0.00984076	0.00984115	0.0100831	0.0100831	0.0103248	0.010324	0.0100823	0.0100827	0.010324
JQ268284_CPV-2b_China_2011	0.0130135	0.0113059	0.0152066	0.00718967	0.00718967	0.00718967	0.00622315	0.00694564	0.00718625	0.00598265	0.00670418	0.00622291	0.00742752	0.00742752	0.00694496	0.00815105	0.00622426	0.00718711	0.00718711	0.00718868	0.00670591	0.00790837	0.00742679	0.00815185	0.00815072	0.0083914	0.00791119	0.00742723	0.0076683	0.00742752	0.00742752	0.0076683	0.00718682	0.00718711	0.00718711	0.0069462	0.00670537	0.00742782	0.00742752	0.00742782	0.0076686	0.00766891	0.00791009	0.00791009	0.00815105	0.0081504	0.00790946	0.00790978	0.0081504
KT382542_CPV-2a_China_2014	0.0147187	0.0130059	0.0169173	0.00887822	0.00887822	0.00887822	0.00790837	0.00863283	0.00887399	0.00766724	0.00887276	0.0074265	0.00911596	0.00911596	0.00863198	0.00935767	0.00790978	0.00935767	0.00935767	0.00935971	0.00887506	0.00959775	0.00911506	0.00984233	0.00984097	0.0100821	0.00960118	0.00911559	0.00935729	0.00911596	0.00911596	0.00935729	0.0088747	0.00887506	0.00887506	0.00863352	0.00839207	0.00911632	0.00911596	0.00911632	0.00935767	0.00935804	0.00959985	0.00959985	0.00984136	0.00959908	0.00959908	0.00959947	0.00984057
KX618915_CPV-2a_Singapore_1996	0.0122816	0.0105766	0.014472	0.00646605	0.00646605	0.00646605	0.00574121	0.00646298	0.00670338	0.00550093	0.00670245	0.00526095	0.00694441	0.00694441	0.00646235	0.00766724	0.00622266	0.00718526	0.00718526	0.00718682	0.00670418	0.00742488	0.00694372	0.00766799	0.00766693	0.00790742	0.00742752	0.00694413	0.00718497	0.00694441	0.00694441	0.00718497	0.00670391	0.00670418	0.00670418	0.0064635	0.00622291	0.00694468	0.00694441	0.00694468	0.00718526	0.00718554	0.0074265	0.0074265	0.00766724	0.00766663	0.0074259	0.0074262	0.00766663
KR002800_CPV-2a_China_2014	0.0127718	0.0110648	0.0154519	0.00694963	0.00694963	0.00694963	0.00598347	0.00718695	0.00742766	0.00622352	0.00694536	0.00550049	0.00670338	0.00670338	0.00622155	0.0074259	0.00646247	0.00694413	0.00694413	0.00694564	0.00646324	0.00815007	0.0076683	0.00839372	0.00839256	0.0081512	0.00815298	0.00766875	0.00790992	0.00766905	0.00766905	0.00790992	0.00742825	0.00742855	0.00742855	0.00718753	0.0069466	0.00766936	0.00766905	0.00766936	0.00791024	0.00791056	0.00815185	0.00815185	0.0083929	0.00839223	0.0081512	0.00815152	0.00839223
LC214969_CPV-2c_Viet_Nam_2013	0.0156964	0.0139805	0.0174078	0.00984585	0.00984585	0.00984585	0.00935729	0.00935784	0.00959926	0.00863248	0.00935692	0.00887364	0.010567	0.010567	0.0100817	0.0108101	0.00935821	0.00983803	0.00983803	0.0100817	0.00984233	0.0105659	0.0100825	0.010323	0.0103215	0.0100795	0.0100817	0.00959583	0.00983764	0.00959622	0.00959622	0.00983764	0.00935487	0.00935525	0.00935525	0.0091136	0.00887206	0.0095966	0.00959622	0.0095966	0.00983803	0.00983842	0.0100803	0.0100803	0.0103219	0.0103211	0.0100795	0.0100799	0.0103211
MF510157_CPV-2c_Italy_2017	0.0144818	0.0127689	0.0171695	0.00864088	0.00864088	0.00864088	0.00815363	0.0081541	0.00839522	0.00742987	0.0081533	0.00766738	0.00887487	0.00887487	0.00839107	0.00911722	0.00766905	0.00814829	0.00814829	0.00839107	0.00815185	0.00936063	0.00887787	0.00911812	0.00911686	0.00887522	0.00887716	0.00839223	0.00863368	0.00839256	0.00839256	0.00863368	0.00815152	0.00815185	0.00815185	0.00791056	0.00766936	0.0083929	0.00839256	0.0083929	0.00863402	0.00863437	0.00887593	0.00887593	0.00911722	0.00911649	0.00887522	0.00887558	0.00911649
MF134808_CPV-2a_China_2017	0.0120411	0.0103365	0.0147181	0.00622672	0.00622672	0.00622672	0.0052621	0.00598347	0.00622376	0.00502194	0.00622291	0.00526231	0.00646465	0.0069462	0.00646401	0.00766922	0.00622426	0.00718711	0.00718711	0.00718868	0.00670591	0.00694496	0.00646401	0.00718781	0.00718682	0.00742723	0.00694743	0.00646439	0.00670511	0.00646465	0.00646465	0.00670511	0.00622426	0.00622451	0.00622451	0.00598395	0.00574348	0.0064649	0.00646465	0.0064649	0.00670537	0.00670564	0.00694647	0.00694647	0.00718711	0.00718654	0.00694592	0.0069462	0.00718654
D26079_CPV-2a_Japan_1993	0.00937012	0.00767438	0.0120358	0.00358401	0.00358401	0.00358401	0.00286415	0.00382338	0.00406297	0.00286516	0.00406241	0.00310305	0.0043011	0.0043011	0.00382135	0.00454128	0.00310238	0.00502045	0.00502045	0.00526147	0.00454092	0.00526189	0.00478207	0.00550364	0.00550289	0.00574279	0.00526376	0.00478235	0.00502243	0.00478254	0.00478254	0.00502243	0.00406329	0.0045429	0.0045429	0.00430296	0.00406313	0.00478273	0.00478254	0.00478273	0.00502263	0.00502283	0.00526303	0.00526303	0.00502303	0.00550267	0.00478273	0.00478292	0.00502263
JN867610_CPV-2a_USA_2007	0.00888104	0.00766936	0.0115432	0.00310318	0.00310318	0.00310318	0.00334193	0.00453939	0.00477904	0.00358076	0.00429923	0.00429923	0.00501916	0.0054993	0.00501867	0.00573996	0.00477942	0.0062197	0.0062197	0.00646132	0.00573951	0.00597827	0.00549832	0.00622031	0.00621945	0.00597909	0.00598039	0.00549864	0.00573882	0.00549886	0.00549886	0.00573882	0.00525897	0.00525918	0.00525918	0.00501916	0.00477923	0.00549908	0.00549886	0.00549908	0.00573905	0.00573928	0.00597957	0.00597957	0.0062197	0.00621921	0.00597909	0.00597933	0.00621921
JN867612_CPV-2a_USA_2009	0.00888175	0.00766997	0.0115441	0.00310342	0.00310342	0.00310342	0.0033422	0.00453976	0.00477942	0.00358105	0.00429957	0.00429957	0.00501956	0.00549974	0.00501907	0.00574042	0.0047798	0.0062202	0.0062202	0.00646183	0.00573996	0.00597874	0.00549876	0.00622081	0.00621995	0.00597957	0.00598087	0.00549908	0.00573928	0.0054993	0.0054993	0.00573928	0.00525939	0.0052596	0.0052596	0.00501956	0.00477961	0.00549952	0.0054993	0.00549952	0.00573951	0.00573973	0.00598004	0.00598004	0.0062202	0.0062197	0.00597957	0.00597981	0.0062197
JN867611_CPV-2a_USA_2009	0.00936398	0.0081512	0.0115432	0.00358168	0.00358168	0.00358168	0.00382052	0.00501876	0.00525855	0.00405944	0.00477838	0.00429923	0.00549886	0.00597933	0.00549832	0.0062202	0.00525897	0.00670019	0.00670019	0.00694206	0.0062197	0.00645851	0.00597827	0.00670085	0.00669993	0.0064594	0.0064608	0.00597861	0.00621896	0.00597885	0.00597885	0.00621896	0.00573882	0.00573905	0.00573905	0.00549886	0.00525876	0.00597909	0.00597885	0.00597909	0.00621921	0.00621945	0.00645991	0.00645991	0.00670019	0.00669966	0.0064594	0.00645965	0.00669966
JN867613_CPV-2a_USA_2009	0.0108211	0.00960423	0.0134918	0.00502194	0.00502194	0.00502194	0.00453949	0.0062197	0.00645991	0.00525846	0.00597874	0.00597874	0.00670073	0.00718213	0.00670007	0.00742356	0.00646043	0.00742297	0.00742297	0.00766526	0.00694193	0.00718085	0.00718085	0.00790507	0.00790398	0.00814441	0.00766465	0.00718127	0.0069411	0.00718155	0.00670073	0.00742208	0.0069411	0.00694138	0.00694138	0.00670073	0.00646017	0.00718184	0.00670073	0.00718184	0.00742237	0.00742267	0.00766359	0.00766359	0.00790429	0.00790366	0.00718184	0.00766329	0.00790366
JN867614_CPV-2a_USA_2009	0.0105832	0.00888333	0.0132541	0.00478396	0.00478396	0.00478396	0.00478141	0.00502174	0.00526168	0.00406185	0.00526095	0.00429957	0.00549974	0.00549974	0.00501907	0.00574042	0.0047798	0.0062202	0.0062202	0.00646183	0.00573996	0.00646235	0.00598182	0.00670484	0.00670391	0.00694413	0.00646465	0.00598217	0.00622266	0.00598241	0.00598241	0.00622266	0.00574223	0.00574246	0.00574246	0.00550213	0.00526189	0.00598265	0.00598241	0.00598265	0.00622291	0.00622315	0.00646375	0.00646375	0.00670418	0.00670365	0.00646324	0.0064635	0.00670365
JN867618_CPV-2a_USA_2010	0.00864191	0.00694895	0.0113039	0.00286477	0.00286477	0.00286477	0.00310355	0.00430279	0.00454253	0.00334384	0.00406257	0.00310318	0.00430127	0.00430127	0.0038215	0.00454146	0.0031025	0.00502065	0.00502065	0.00526168	0.0045411	0.0052621	0.0052621	0.0059843	0.00598347	0.00622352	0.00574427	0.0052624	0.00550267	0.00526261	0.00526261	0.00550267	0.00502263	0.00502283	0.00502283	0.00478273	0.00454271	0.00526282	0.00526261	0.00526282	0.00550289	0.0055031	0.00574348	0.00574348	0.00598371	0.00598323	0.00574302	0.00574325	0.00598323
JN867615_CPV-2a_USA_2009	0.0120332	0.00984624	0.0147084	0.00646324	0.00646324	0.00646324	0.00645979	0.00718155	0.00742208	0.00621885	0.00694015	0.00597614	0.00669835	0.00669835	0.00669716	0.00742032	0.00597744	0.00741973	0.00741973	0.00766192	0.00693891	0.00862564	0.00814394	0.00886941	0.00886818	0.00862683	0.00862872	0.00814441	0.00838558	0.00814474	0.00814474	0.00838558	0.00742267	0.00790429	0.00790429	0.00766329	0.00742237	0.00814506	0.00766329	0.00814506	0.00838591	0.00838625	0.00862752	0.00862752	0.00838658	0.00886783	0.00814506	0.00814539	0.00838591
JN867616_CPV-2a_USA_2008	0.0115483	0.00936305	0.0142217	0.00598265	0.00598265	0.00598265	0.00597946	0.00670073	0.0069411	0.00573871	0.00645954	0.00549637	0.00621799	0.00621799	0.00621688	0.00693947	0.00549756	0.00693891	0.00693891	0.00718085	0.00645839	0.00814394	0.00766253	0.00838741	0.00838625	0.00814506	0.00814684	0.00766298	0.00790398	0.00766329	0.00766329	0.00790398	0.00742267	0.00742297	0.00742297	0.00718213	0.00694138	0.00766359	0.00718213	0.00766359	0.00790429	0.00790461	0.00814572	0.00814572	0.00838658	0.00838591	0.00814506	0.00814539	0.00838591
JN867617_CPV-2a_USA_2008	0.0120332	0.00984624	0.0147084	0.00646324	0.00646324	0.00646324	0.00645979	0.00718155	0.00742208	0.00621885	0.00694015	0.00597614	0.00669835	0.00669835	0.00669716	0.00742032	0.00597744	0.00741973	0.00741973	0.00766192	0.00693891	0.00862564	0.00814394	0.00886941	0.00886818	0.00862683	0.00862872	0.00814441	0.00838558	0.00814474	0.00814474	0.00838558	0.00742267	0.00790429	0.00790429	0.00766329	0.00742237	0.00814506	0.00766329	0.00814506	0.00838591	0.00838625	0.00862752	0.00862752	0.00838658	0.00886783	0.00814506	0.00814539	0.00838591
LC214970_CPV-2a_VietNam_2013	0.0142519	0.0125381	0.0169414	0.00840758	0.00840758	0.00840758	0.00743725	0.00816221	0.00840357	0.00719594	0.0084024	0.00791983	0.00864569	0.00912955	0.00864484	0.00985605	0.00888722	0.00937162	0.00937162	0.00937367	0.00888829	0.00912792	0.00864484	0.00937255	0.00937125	0.00961263	0.00913118	0.00864535	0.00888722	0.00864569	0.00864569	0.00888722	0.00840424	0.00840458	0.00840458	0.00816286	0.00792124	0.00864604	0.00864569	0.00864604	0.00888757	0.00888793	0.00912992	0.00912992	0.00937162	0.00937087	0.00912919	0.00912955	0.00937087
KF366250_CPV-2a_India_2013	0.013257	0.0115487	0.0159388	0.00743076	0.00743076	0.00743076	0.00646375	0.00718654	0.00742723	0.00622315	0.0074262	0.00646401	0.0076686	0.00815105	0.00814959	0.00887541	0.00742782	0.00790978	0.00790978	0.0081525	0.00791041	0.00814959	0.00766785	0.00791119	0.00839207	0.00863283	0.0081525	0.0076683	0.00790946	0.00718654	0.0076686	0.00790946	0.00742782	0.00742812	0.00742812	0.00718711	0.0069462	0.00766891	0.0076686	0.00766891	0.00790978	0.00791009	0.00815137	0.00815137	0.00839241	0.00839174	0.00815072	0.00815105	0.00839174
LC270891_CPV-2b_Japan_2017	0.0103361	0.00863779	0.0130049	0.00454191	0.00454191	0.00454191	0.00358119	0.00430016	0.00453976	0.0033418	0.00406009	0.00358133	0.00453994	0.00501976	0.00525888	0.00598052	0.00406097	0.00549995	0.00549995	0.00574121	0.00502016	0.00573871	0.00525888	0.00598063	0.00597981	0.0062197	0.00574075	0.00525918	0.0054993	0.00525939	0.00525939	0.0054993	0.00501956	0.00501976	0.00501976	0.0047798	0.00453994	0.0052596	0.00525939	0.0052596	0.00549952	0.00549974	0.00573996	0.00573996	0.00598004	0.00597957	0.00573951	0.00573973	0.00597957
LC270892_CPV-2b_Japan_2017	0.0113055	0.0093623	0.013978	0.00598477	0.00598477	0.00598477	0.00526282	0.0059843	0.00622462	0.00502263	0.00574325	0.00526303	0.00622487	0.0067063	0.00694592	0.00767028	0.0057445	0.0071881	0.0071881	0.00743047	0.00670684	0.00742723	0.00694592	0.00767042	0.00766936	0.00790992	0.00742987	0.00694632	0.00718724	0.0069466	0.0069466	0.00718724	0.00670603	0.0067063	0.0067063	0.00646554	0.00622487	0.00694688	0.0069466	0.00694688	0.00718753	0.00718781	0.00742885	0.00742885	0.00766966	0.00766905	0.00742825	0.00742855	0.00766905
KX774249_CPV-2b_Brazil_2014	0.0152108	0.0130101	0.0179008	0.00936398	0.00936398	0.00936398	0.00887593	0.00911812	0.00935951	0.00815152	0.0086306	0.00790711	0.00959755	0.00959755	0.00863025	0.0095945	0.00790883	0.00887328	0.00887328	0.00911649	0.00838808	0.00911722	0.00911722	0.00984545	0.00984409	0.0100853	0.00960423	0.00887716	0.00936026	0.00911885	0.00911885	0.00936026	0.00887751	0.00887787	0.00887787	0.00863625	0.00839473	0.00911921	0.00863625	0.00911921	0.00936063	0.00936101	0.00960289	0.00960289	0.00984448	0.00984369	0.00960213	0.00960251	0.00984369
KX774251_CPV-2b_Brazil_2015	0.0154541	0.0132525	0.0181448	0.00960517	0.00960517	0.00960517	0.00911686	0.00935914	0.00960059	0.00839223	0.00887135	0.00814764	0.00983861	0.00983861	0.00887099	0.00983549	0.00814942	0.00911414	0.00911414	0.00935747	0.00862872	0.00935821	0.00935821	0.0100867	0.0100853	0.0103266	0.00984545	0.00911812	0.00960136	0.00935988	0.00935988	0.00960136	0.00911848	0.00911885	0.00911885	0.00887716	0.00863556	0.00936026	0.00887716	0.00936026	0.00960174	0.00960213	0.00984409	0.00984409	0.0100857	0.0100849	0.0098433	0.00984369	0.0100849
MF177251_CPV-2b_Brazil_2013	0.0139855	0.0117902	0.0161815	0.00815298	0.00815298	0.00815298	0.00766663	0.0079082	0.00814909	0.00694385	0.00742237	0.00670046	0.00838707	0.00838707	0.00790398	0.00838442	0.00670192	0.00766434	0.00766434	0.00790679	0.00718056	0.00887206	0.00838991	0.00911613	0.00911487	0.0093558	0.00887522	0.00814942	0.00863179	0.00839073	0.00839073	0.00863179	0.00814974	0.00815007	0.00815007	0.00790883	0.00766769	0.00839107	0.00839073	0.00839107	0.00863214	0.00863248	0.00887399	0.00887399	0.00863283	0.0091145	0.00887328	0.00887364	0.00863214
MF177259_CPV-2b_Brazil_2013	0.0137417	0.0115473	0.0159368	0.00791165	0.00791165	0.00791165	0.00742561	0.00766707	0.00790788	0.00670311	0.00718155	0.00645991	0.00814587	0.00814587	0.00766298	0.00814329	0.00646132	0.0074234	0.0074234	0.00766571	0.00693987	0.0086306	0.00814862	0.00887451	0.00887328	0.00911414	0.00863368	0.0079082	0.0083904	0.00814942	0.00814942	0.0083904	0.00790852	0.00790883	0.00790883	0.00766769	0.00742663	0.00814974	0.00814942	0.00814974	0.00839073	0.00839107	0.00863248	0.00863248	0.0083914	0.00887293	0.00863179	0.00863214	0.00839073
KX774250_CPV-2b_Brazil_2016	0.0152108	0.0130101	0.0179008	0.00936398	0.00936398	0.00936398	0.00887593	0.00911812	0.00935951	0.00815152	0.0086306	0.00790711	0.00959755	0.00959755	0.00863025	0.0095945	0.00790883	0.00887328	0.00887328	0.00911649	0.00838808	0.00911722	0.00911722	0.00984545	0.00984409	0.0100853	0.00960423	0.00887716	0.00936026	0.00911885	0.00911885	0.00936026	0.00887751	0.00887787	0.00887787	0.00863625	0.00839473	0.00911921	0.00863625	0.00911921	0.00936063	0.00936101	0.00960289	0.00960289	0.00984448	0.00984369	0.00960213	0.00960251	0.00984369
KX774252_CPV-2b_Brazil_2015	0.0127728	0.0115503	0.0149644	0.00695018	0.00695018	0.00695018	0.00646516	0.00718753	0.00742825	0.00622401	0.00646209	0.00694536	0.00815152	0.00815152	0.00718625	0.0074259	0.00694688	0.00791024	0.00791024	0.00815298	0.00694413	0.00863283	0.00815072	0.0088768	0.00887558	0.00911649	0.00863591	0.00791024	0.00839256	0.00815152	0.00815152	0.00839256	0.00742885	0.00791087	0.00791087	0.00766966	0.00742855	0.00815185	0.00815152	0.00815185	0.0083929	0.00839323	0.00863471	0.00863471	0.00839357	0.00887522	0.00815185	0.00815217	0.0083929
MN908257.1_FPV_Tiger_China_2019	0.00791559	0.00839708	0.00767424	0.0103332	0.0103332	0.0103332	0.0113098	0.0125293	0.0127723	0.0115559	0.0113134	0.0122848	0.0125293	0.0130163	0.013015	0.0137486	0.0122821	0.0142343	0.0142343	0.0144809	0.0137475	0.0139877	0.0135012	0.0142357	0.0142337	0.0144766	0.0139928	0.013502	0.0137458	0.0135026	0.0135026	0.0137458	0.0132594	0.0132599	0.0132599	0.0130163	0.0127728	0.0135031	0.0135026	0.0135031	0.0137464	0.0137469	0.0139908	0.0139908	0.0137475	0.0142331	0.0139897	0.0139903	0.0142331
KX685354.1_FPV_Tiger_China_2016	0.00790915	0.00742356	0.0105655	0.0093545	0.0093545	0.0093545	0.0103279	0.0115439	0.0117862	0.010573	0.0103312	0.0113001	0.0115439	0.0120295	0.0120284	0.0127598	0.0112976	0.0132443	0.0132443	0.0134902	0.0127588	0.0129986	0.0125134	0.0132456	0.0132438	0.0134861	0.0130033	0.0125141	0.0127572	0.0125146	0.0125146	0.0127572	0.012272	0.0122725	0.0122725	0.0120295	0.0117867	0.0125151	0.0125146	0.0125151	0.0127577	0.0127582	0.0130015	0.0130015	0.0132443	0.0132433	0.0130005	0.013001	0.0132433
KP280068.1_FPV_Cat_China_2014	0.00791087	0.00790728	0.0105678	0.00984018	0.00984018	0.00984018	0.0108148	0.0120322	0.0122747	0.0110604	0.0108182	0.0117881	0.0120322	0.0125183	0.0125171	0.0127626	0.0117855	0.0137343	0.0137343	0.0139805	0.0132483	0.0134883	0.0130025	0.0137357	0.0137337	0.0139763	0.0134931	0.0130033	0.0132467	0.0130038	0.0130038	0.0132467	0.0127611	0.0127616	0.0127616	0.0125183	0.0122752	0.0130044	0.0130038	0.0130044	0.0132472	0.0132478	0.0134912	0.0134912	0.0137343	0.0137332	0.0134902	0.0134907	0.0137332
MG764511.1_FPV_Lion_China_2015	0.00694743	0.00550159	0.00911722	0.00790946	0.00790946	0.00790946	0.00888016	0.0100934	0.0103353	0.00912446	0.00936602	0.00985016	0.0100934	0.0105781	0.0105771	0.0113068	0.009848	0.0117907	0.0117907	0.0120358	0.0113059	0.0115457	0.0110612	0.0117918	0.0117902	0.0120322	0.0115499	0.0110619	0.0113046	0.0110623	0.0110623	0.0113046	0.0108202	0.0108206	0.0108206	0.0105781	0.0103357	0.0110628	0.0110623	0.0110628	0.011305	0.0113055	0.0115483	0.0115483	0.0117907	0.0117897	0.0115473	0.0115478	0.0117897
MG764510.1_FPV_Tiger_China_1999	0.00622586	0.00574213	0.00887664	0.00718711	0.00718711	0.00718711	0.00815638	0.00936807	0.00960976	0.00840023	0.00815897	0.00912519	0.00936807	0.00985231	0.00985134	0.0105802	0.0091232	0.0110637	0.0110637	0.0113084	0.0105794	0.0108191	0.0103351	0.0110648	0.0110632	0.011305	0.010823	0.0103357	0.0105781	0.0103361	0.0103361	0.0105781	0.0100942	0.0100946	0.0100946	0.00985231	0.00961014	0.0103365	0.0103361	0.0103365	0.0105785	0.010579	0.0108215	0.0108215	0.0110637	0.0110628	0.0108206	0.0108211	0.0110628
KX900570.1_FPV_Jaguar_China_1986	0.00574371	0.00526065	0.00742723	0.00718526	0.00718526	0.00718526	0.00815428	0.00936565	0.00960727	0.00839806	0.00815686	0.00912284	0.00936565	0.00984976	0.00984879	0.0105775	0.00912084	0.0110608	0.0110608	0.0113055	0.0105766	0.0108163	0.0103324	0.0110619	0.0110604	0.0113021	0.0108202	0.010333	0.0105754	0.0103334	0.0103334	0.0105754	0.0100916	0.010092	0.010092	0.00984976	0.00960766	0.0103338	0.0103334	0.0103338	0.0105758	0.0105762	0.0108187	0.0108187	0.0110608	0.0110599	0.0108178	0.0108182	0.0110599
MN127780.1_FPV_Cat_Thailand_2019	0.00815476	0.0076686	0.0108135	0.00863522	0.00863522	0.00863522	0.00960766	0.0108228	0.011065	0.0098525	0.00961071	0.0105791	0.0108228	0.0113082	0.011307	0.012038	0.0105768	0.0125223	0.0125223	0.0127679	0.012037	0.0122769	0.0117918	0.0125236	0.0125218	0.0127641	0.0122813	0.0117925	0.0120355	0.011793	0.011793	0.0120355	0.0115505	0.011551	0.011551	0.0113082	0.0110654	0.0117935	0.011793	0.0117935	0.012036	0.0120365	0.0122796	0.0122796	0.0125223	0.0125213	0.0122786	0.0122791	0.0125213
MN862749.1_FPV_RiverOtter_Canada_2019	0.00502105	0.00790869	0.00334338	0.00984624	0.00984624	0.00984624	0.0108215	0.0125251	0.0127679	0.0115519	0.0113095	0.0122806	0.0125251	0.0130119	0.0130106	0.0137439	0.0122779	0.0142294	0.0142294	0.014476	0.0137428	0.013983	0.0134966	0.0142308	0.0142288	0.0144717	0.013988	0.0134974	0.0137411	0.013498	0.013498	0.0137411	0.0132549	0.0132554	0.0132554	0.0130119	0.0127684	0.0134985	0.013498	0.0134985	0.0137417	0.0137422	0.0139861	0.0139861	0.0142294	0.0142283	0.0139849	0.0139855	0.0142283
MN862748.1_FPV_RiverOtter_Canada_2019	0.00502105	0.00790869	0.00334338	0.00984624	0.00984624	0.00984624	0.0108215	0.0125251	0.0127679	0.0115519	0.0113095	0.0122806	0.0125251	0.0130119	0.0130106	0.0137439	0.0122779	0.0142294	0.0142294	0.014476	0.0137428	0.013983	0.0134966	0.0142308	0.0142288	0.0144717	0.013988	0.0134974	0.0137411	0.013498	0.013498	0.0137411	0.0132549	0.0132554	0.0132554	0.0130119	0.0127684	0.0134985	0.013498	0.0134985	0.0137417	0.0137422	0.0139861	0.0139861	0.0142294	0.0142283	0.0139849	0.0139855	0.0142283
MN862746.1_FPV_AmericanMink_Canada_2017	0.00502105	0.00790869	0.00334338	0.00984624	0.00984624	0.00984624	0.0108215	0.0125251	0.0127679	0.0115519	0.0113095	0.0122806	0.0125251	0.0130119	0.0130106	0.0137439	0.0122779	0.0142294	0.0142294	0.014476	0.0137428	0.013983	0.0134966	0.0142308	0.0142288	0.0144717	0.013988	0.0134974	0.0137411	0.013498	0.013498	0.0137411	0.0132549	0.0132554	0.0132554	0.0130119	0.0127684	0.0134985	0.013498	0.0134985	0.0137417	0.0137422	0.0139861	0.0139861	0.0142294	0.0142283	0.0139849	0.0139855	0.0142283
MN862747.1_FPV_AmericanMink_Canada_2019	0.00670365	0.00959908	0.00502174	0.0115427	0.0115427	0.0115427	0.0125216	0.0142302	0.0144737	0.0132544	0.0130114	0.0139849	0.0142302	0.0147184	0.0147169	0.0154525	0.0139819	0.0159391	0.0159391	0.0161866	0.0154513	0.0156917	0.0152041	0.0159406	0.0159384	0.0156939	0.0156973	0.015205	0.0154494	0.0152056	0.0152056	0.0154494	0.014962	0.0149626	0.0149626	0.0147184	0.0144743	0.0152063	0.0152056	0.0152063	0.01545	0.0154506	0.0156951	0.0156951	0.0159391	0.0159378	0.0156939	0.0156945	0.0159378
MN862744.1_FPV_AmericanPineMarten_Canada_2016	0.00646209	0.009356	0.00478103	0.0112985	0.0112985	0.0112985	0.0122767	0.0139844	0.0142277	0.013009	0.0125228	0.0137392	0.0139844	0.0144722	0.0144708	0.0149617	0.0137362	0.0156923	0.0156923	0.0159397	0.0152047	0.0154451	0.0149578	0.0156939	0.0156917	0.0159349	0.0154506	0.0149587	0.0152029	0.0149593	0.0149593	0.0152029	0.0147157	0.0147163	0.0147163	0.0144722	0.0142283	0.0149599	0.0149593	0.0149599	0.0152035	0.0152041	0.0154485	0.0154485	0.0156923	0.015691	0.0154472	0.0154479	0.015691
MN862743.1_FPV_AmericanMink_Canada_2018	0.00501778	0.00790351	0.00334121	0.00983979	0.00983979	0.00983979	0.0108144	0.0125168	0.0127595	0.0115443	0.0113021	0.0122725	0.0125168	0.0130033	0.013002	0.0137348	0.0122698	0.0137326	0.0137326	0.0139788	0.0137337	0.0139738	0.0134877	0.0142214	0.0142194	0.0144621	0.0139788	0.0134885	0.0137321	0.0134891	0.0134891	0.0137321	0.0132462	0.0132467	0.0132467	0.0130033	0.01276	0.0134896	0.0134891	0.0134896	0.0137326	0.0137332	0.0139768	0.0139768	0.01422	0.0142189	0.0139757	0.0139763	0.0142189
MF069447.1_FPV_Raccoon_Canada_2016	0.00453851	0.00790351	0.00238493	0.00983979	0.00983979	0.00983979	0.0108144	0.0125168	0.0127595	0.0115443	0.0113021	0.0122725	0.0125168	0.0130033	0.013002	0.0137348	0.0122698	0.01422	0.01422	0.0144665	0.0137337	0.0139738	0.013002	0.0142214	0.0142194	0.0144621	0.0139788	0.0134885	0.0137321	0.0134891	0.0134891	0.0137321	0.0132462	0.0132467	0.0132467	0.0130033	0.01276	0.0134896	0.0134891	0.0134896	0.0137326	0.0137332	0.0139768	0.0139768	0.01422	0.0142189	0.0139757	0.0139763	0.0142189
MF069445.1_FPV_Raccoon_Canada_2015	0.00478018	0.00766618	0.00310342	0.00960251	0.00960251	0.00960251	0.0105771	0.0122796	0.0125223	0.011307	0.0110648	0.0120353	0.0122796	0.0127661	0.0127649	0.0134977	0.0120327	0.0134956	0.0134956	0.0137417	0.0134966	0.0134937	0.0132507	0.0139844	0.0139824	0.0142251	0.0137417	0.0132514	0.013495	0.013252	0.013252	0.013495	0.013009	0.0130095	0.0130095	0.0127661	0.0125228	0.0132525	0.013252	0.0132525	0.0134956	0.0134961	0.0137398	0.0137398	0.013983	0.0139819	0.0137387	0.0137392	0.0139819
MF069446.1_FPV_Raccoon_Canada_2010	0.00430085	0.00670326	0.0045403	0.00863625	0.00863625	0.00863625	0.00960881	0.0113086	0.011551	0.0103375	0.0100956	0.0110648	0.0113086	0.0117944	0.0117933	0.0125248	0.0110623	0.0130095	0.0130095	0.0132554	0.0125238	0.0125211	0.0122784	0.0130108	0.013009	0.0132514	0.0127684	0.0122791	0.0125223	0.0122796	0.0122796	0.0125223	0.012037	0.0120375	0.0120375	0.0117944	0.0115515	0.0122801	0.0122796	0.0122801	0.0125228	0.0125233	0.0127667	0.0127667	0.0130095	0.0130085	0.0127656	0.0127661	0.0130085
MN862745.1_FPV_AmericanPineMarten_Canada_2017	0.00286353	0.00574042	0.0054992	0.0071881	0.0071881	0.0071881	0.00815751	0.00985289	0.0100948	0.00888421	0.00864277	0.00960976	0.00985289	0.0103375	0.0103365	0.0110661	0.00960766	0.0115499	0.0115499	0.0117949	0.0110652	0.011305	0.0108206	0.011551	0.0110648	0.0113066	0.0113091	0.0108213	0.0110639	0.0108217	0.0108217	0.0110639	0.0105796	0.01058	0.01058	0.0103375	0.0100952	0.0108221	0.0108217	0.0108221	0.0110643	0.0110648	0.0113075	0.0113075	0.0115499	0.0115489	0.0113066	0.011307	0.0115489
MN451652.1_FPV_ArcticFox_Finland_1983	0.00430195	0.00430119	0.00646261	0.0067071	0.0067071	0.0067071	0.0074343	0.00912772	0.00936937	0.0081601	0.00791888	0.00888492	0.00912772	0.00961186	0.00961091	0.0103396	0.00888298	0.010823	0.010823	0.0110676	0.0103388	0.0105785	0.0100946	0.0108241	0.0108226	0.0110643	0.0105823	0.0100952	0.00985289	0.0100956	0.0100956	0.0103375	0.00985368	0.00985407	0.00985407	0.00961186	0.00936975	0.010096	0.00961186	0.010096	0.0103379	0.0103384	0.0105808	0.0105808	0.010823	0.0108221	0.01058	0.0105804	0.0108221
KT899745.1_MEV_Mink_China_2014	0.00549898	0.00262403	0.00814426	0.00790774	0.00790774	0.00790774	0.0086366	0.00984897	0.0100907	0.00888068	0.00863933	0.00960594	0.00984897	0.0103334	0.0103324	0.0110617	0.00960384	0.0115453	0.0115453	0.0117902	0.0110608	0.0113005	0.0108163	0.0115464	0.0115448	0.0117867	0.0113046	0.0108169	0.0110595	0.0108174	0.0108174	0.0110595	0.0105754	0.0105758	0.0105758	0.0103334	0.0100912	0.0108178	0.0108174	0.0108178	0.0110599	0.0110604	0.011303	0.011303	0.0115453	0.0115443	0.0113021	0.0113025	0.0115443
KC713592.1_MEV_Mink_China_2012	0.00550017	0.00310275	0.00814604	0.00790946	0.00790946	0.00790946	0.00863848	0.00985113	0.010093	0.00888262	0.00864122	0.00960804	0.00985113	0.0103357	0.0103347	0.0110641	0.00960594	0.0115478	0.0115478	0.0117928	0.0110632	0.011303	0.0108187	0.0115489	0.0115473	0.0117893	0.011307	0.0108193	0.0110619	0.0108197	0.0108197	0.0110619	0.0105777	0.0105781	0.0105781	0.0103357	0.0100934	0.0108202	0.0108197	0.0108202	0.0110623	0.0110628	0.0113055	0.0113055	0.0115478	0.0115469	0.0113046	0.011305	0.0115469
MN127781.1_FPV_Cat_Thailand_2019	0.00622537	0.00670564	0.00839357	0.00863933	0.00863933	0.00863933	0.00961225	0.0108279	0.0110703	0.0098572	0.0096153	0.0105842	0.0103435	0.0108288	0.0113125	0.0120437	0.0100978	0.0120428	0.0120428	0.0122882	0.0115575	0.0122828	0.0117975	0.0125296	0.0125278	0.0127702	0.0122872	0.0117982	0.0120413	0.0117987	0.0117987	0.0120413	0.0115561	0.0115565	0.0115565	0.0113136	0.0110707	0.0117991	0.0117987	0.0117991	0.0120418	0.0120423	0.0122855	0.0122855	0.0125283	0.0125273	0.0122845	0.012285	0.0125273
MN127779.1_FPV_Cat_Thailand_2018	0.00887874	0.00839174	0.0115402	0.0103266	0.0103266	0.0103266	0.0113025	0.0125213	0.0127641	0.0115485	0.0113061	0.0122769	0.0125213	0.013008	0.0130067	0.0137398	0.0122742	0.0142251	0.0142251	0.0144717	0.0137387	0.0139788	0.0134926	0.0142265	0.0142246	0.0144673	0.0139838	0.0134934	0.013737	0.0134939	0.0134939	0.013737	0.0132509	0.0132514	0.0132514	0.013008	0.0127646	0.0134945	0.0134939	0.0134945	0.0137376	0.0137381	0.0139819	0.0139819	0.0142251	0.014224	0.0139807	0.0139813	0.014224
KT899746.1_MEV_Mink_CHina_2010	0.00526418	0.00622501	0.00742944	0.00767438	0.00767438	0.00767438	0.00912919	0.0103439	0.0105861	0.00937385	0.00913208	0.0101004	0.00985976	0.0103447	0.0108282	0.0115589	0.00961435	0.0115579	0.0115579	0.0118031	0.0110729	0.011798	0.0113129	0.0120444	0.0120428	0.012285	0.0118022	0.0113136	0.0115565	0.011314	0.011314	0.0115565	0.0110716	0.011072	0.011072	0.0108292	0.0105865	0.0113145	0.011314	0.0113145	0.011557	0.0115575	0.0118005	0.0118005	0.0120432	0.0120423	0.0117996	0.0118001	0.0120423
MN451692.1_FPV_Raccoon_USA_2011	0.0110685	0.00936715	0.0137414	0.00526439	0.00526439	0.00526439	0.00478141	0.00598241	0.00622266	0.00502105	0.00574144	0.00429991	0.00598028	0.00598028	0.00501907	0.00574042	0.00478018	0.0052596	0.0052596	0.00550071	0.00526002	0.00694372	0.00646286	0.00718654	0.00718554	0.0074259	0.0069462	0.00646324	0.00670391	0.0064635	0.0064635	0.00670391	0.00622315	0.0062234	0.0062234	0.00598288	0.00574246	0.00646375	0.0064635	0.00646375	0.00670418	0.00670445	0.00694524	0.00694524	0.00718583	0.00718526	0.00694468	0.00694496	0.00718526
FJ592174.1_MEV_Mink_China_2008	0.00502065	0.0074265	0.00814717	0.00887945	0.00887945	0.00887945	0.010095	0.0117965	0.0120391	0.0108245	0.0105823	0.0115524	0.0110687	0.0115545	0.0117963	0.013014	0.0115499	0.0134991	0.0134991	0.0137453	0.0130129	0.013253	0.0127672	0.0135004	0.0134985	0.0137411	0.0132578	0.0127679	0.0130114	0.0127684	0.0127684	0.0130114	0.0125256	0.0125261	0.0125261	0.0122828	0.0120396	0.0127689	0.0127684	0.0127689	0.0130119	0.0130124	0.013256	0.013256	0.0134991	0.013498	0.0132549	0.0132554	0.0130119
MN747143.1_MEV_Mink_China_2018	0.00694867	0.00863471	0.00960328	0.00358197	0.00358197	0.00358197	0.00526116	0.00694632	0.00718695	0.00598323	0.00574302	0.00670484	0.00694632	0.00742825	0.00742752	0.0081525	0.00670338	0.00863402	0.00863402	0.00887716	0.00815185	0.00839107	0.00790915	0.00863487	0.00863368	0.00887451	0.00839406	0.00790961	0.00815087	0.00790992	0.00790992	0.00815087	0.00766905	0.00766936	0.00766936	0.00742825	0.00718724	0.00791024	0.00790992	0.00791024	0.0081512	0.00815152	0.0083929	0.0083929	0.00863402	0.00863333	0.00839223	0.00839256	0.00863333
MH559110.1_FPV_Cat_India_2018	0.0120488	0.011314	0.0142402	0.0135053	0.0135053	0.0135053	0.0144896	0.0157178	0.0159621	0.0147381	0.0144943	0.0154714	0.0157178	0.0162078	0.0162061	0.0169448	0.015468	0.0174329	0.0174329	0.0176817	0.0169434	0.0171843	0.0166951	0.0174347	0.0174322	0.0176764	0.0171906	0.0166961	0.0169414	0.0166968	0.0166968	0.0169414	0.0164522	0.0164529	0.0159627	0.0157178	0.0159627	0.0166974	0.0166968	0.0166974	0.0169421	0.0169427	0.0171881	0.0171881	0.0174329	0.0174315	0.0171868	0.0171875	0.0174315
MG924893.1_FPV_Cat_China_2016	0.0118161	0.0113242	0.0140076	0.0132735	0.0132735	0.0132735	0.0142582	0.0154869	0.0157314	0.0145068	0.0142628	0.0152405	0.0154869	0.0159772	0.0159756	0.0167146	0.0152371	0.017203	0.017203	0.0174519	0.0167132	0.0169543	0.0164648	0.0172048	0.0172023	0.0174466	0.0169605	0.0164658	0.0167112	0.0164665	0.0164665	0.0167112	0.0162218	0.0162224	0.0162224	0.0159772	0.015732	0.0164671	0.0164665	0.0164671	0.0167119	0.0167126	0.0169581	0.0169581	0.017203	0.0172016	0.0169567	0.0169574	0.0172016
FPV_FPV_FishingCat_Thailand_2019	0.00912809	0.00912393	0.0117928	0.0110628	0.0110628	0.0110628	0.0120411	0.0132626	0.0135058	0.0122877	0.0120449	0.0130176	0.0132626	0.0137502	0.0137488	0.0144835	0.0130147	0.0144812	0.0144812	0.0147281	0.0144824	0.0147228	0.0142357	0.0149713	0.0149692	0.0152124	0.0147281	0.0142365	0.0144806	0.0142371	0.0142371	0.0144806	0.0139936	0.0139942	0.0139942	0.0137502	0.0135063	0.0142377	0.0137502	0.0142377	0.0144812	0.0144818	0.014726	0.014726	0.0149698	0.0149686	0.0147249	0.0147254	0.0149686
FPV_FPV_FishingCat_Thailand_2019(2)	0.00767134	0.00766785	0.0103279	0.00960041	0.00960041	0.00960041	0.0105747	0.0117918	0.0120343	0.0108202	0.0105781	0.0115478	0.0117918	0.0122779	0.0122767	0.0130088	0.0115453	0.0130067	0.0130067	0.0132525	0.0130077	0.0132478	0.0127621	0.013495	0.0134931	0.0137357	0.0132525	0.0127628	0.0130062	0.0127633	0.0127633	0.0130062	0.0125206	0.0125211	0.0125211	0.0122779	0.0120348	0.0127639	0.0122779	0.0127639	0.0130067	0.0130072	0.0132507	0.0132507	0.0134937	0.0134926	0.0132496	0.0132501	0.0134926
KP019621.2_FPV_Civet_Thailand_2013	0.00984918	0.00936083	0.0120293	0.0112994	0.0112994	0.0112994	0.0122777	0.0134991	0.0137422	0.0125243	0.0122816	0.0132541	0.0134991	0.0139866	0.0139852	0.0142317	0.0132512	0.0147175	0.0147175	0.0149644	0.0147187	0.014472	0.014472	0.0152075	0.0152054	0.0154485	0.0149644	0.0144728	0.0147169	0.0144734	0.0144734	0.0147169	0.01423	0.0142305	0.0142305	0.0139866	0.0137428	0.014474	0.0139866	0.014474	0.0147175	0.0147181	0.0149623	0.0149623	0.015206	0.0152047	0.0149611	0.0149617	0.0152047
[truncated: 176 more columns]

## Sheet: Caption
Table. Estimates of Evolutionary Divergence between Sequences
The number of base substitutions per site from between sequences are shown. Analyses were conducted using the Maximum Composite Likelihood model [1]. The analysis involved 226 nucleotide sequences. Codon positions included were 1st+2nd+3rd+Noncoding. All positions containing gaps and missing data were eliminated. There were a total of 4200 positions in the final dataset. Evolutionary analyses wer…
1. Tamura K., Nei M., and Kumar S. (2004). Prospects for inferring very large phylogenies by using the neighbor-joining method. Proceedings of the National Academy of Sciences (USA) 101:11030-11035.
2. Kumar S., Stecher G., and Tamura K. (2016). MEGA7: Molecular Evolutionary Genetics Analysis version 7.0 for bigger datasets.Molecular Biology and Evolution 33:1870-1874.
Disclaimer: Although utmost care has been taken to ensure the correctness of the caption, the caption text is provided "as is" without any warranty of any kind. Authors advise the user to carefully check the caption prior to its use for any purpose and report any errors or problems to the authors immediately (www.megasoftware.net). In no event shall the authors and their employers be liable for a…
